# Supplementary material for: Cytosolic actin isoforms form networks with different rheological properties that indicate specific biological function
Source: Nat Commun. 2023 Dec 2;14:7989. doi: 10.1038/s41467-023-43653-w (PMC10693642; doi:10.1038/s41467-023-43653-w)
Supplement: Supplementary file 4 — Source Data [file 41467_2023_43653_MOESM4_ESM.xlsx]

## Sheet: Fig_2_A_Data
alpha-actin	omega (Hz)	G' (Pa)	STD of G' (Pa)	G'' (Pa)	STD of G'' (Pa)		beta-actin	omega (Hz)	G' (Pa)	STD of G' (Pa)	G'' (Pa)	STD of G'' (Pa)		gamma-actin	omega (Hz)	G' (Pa)	STD of G' (Pa)	G'' (Pa)	STD of G'' (Pa)
	138.012	0.441	0.233	1.396	0.56			138.012	0.036	0.023	0.362	0.026			138.012	0.113	0.036	0.59	0.053
	69.006	0.38	0.185	0.79	0.326			69.006	0.033	0.008	0.191	0.013			69.006	0.104	0.016	0.319	0.028
	46.004	0.337	0.161	0.576	0.243			46.004	0.029	0.004	0.132	0.009			46.004	0.095	0.012	0.226	0.02
	34.503	0.308	0.145	0.464	0.199			34.503	0.027	0.003	0.102	0.007			34.503	0.087	0.011	0.178	0.016
	27.602	0.287	0.133	0.394	0.171			27.602	0.025	0.003	0.084	0.006			27.602	0.082	0.01	0.148	0.013
	23.002	0.271	0.125	0.346	0.152			23.002	0.023	0.002	0.072	0.005			23.002	0.078	0.009	0.128	0.011
	19.716	0.259	0.119	0.311	0.138			19.716	0.022	0.002	0.063	0.004			19.716	0.075	0.009	0.113	0.01
	17.251	0.248	0.113	0.283	0.127			17.251	0.021	0.002	0.056	0.004			17.251	0.072	0.009	0.101	0.009
	15.335	0.239	0.108	0.262	0.118			15.335	0.02	0.002	0.051	0.004			15.335	0.07	0.009	0.093	0.008
	12.547	0.224	0.1	0.229	0.104			12.547	0.019	0.002	0.043	0.003			12.547	0.066	0.008	0.079	0.007
	11.501	0.219	0.097	0.216	0.099			11.501	0.018	0.002	0.04	0.003			11.501	0.065	0.008	0.074	0.007
	9.858	0.209	0.092	0.196	0.09			9.858	0.017	0.002	0.035	0.003			9.858	0.063	0.008	0.066	0.006
	8.626	0.2	0.088	0.18	0.084			8.626	0.017	0.002	0.031	0.002			8.626	0.061	0.008	0.06	0.005
	7.264	0.19	0.083	0.162	0.076			7.264	0.016	0.002	0.027	0.002			7.264	0.058	0.007	0.053	0.005
	6.273	0.182	0.079	0.148	0.07			6.273	0.015	0.002	0.024	0.002			6.273	0.056	0.007	0.047	0.004
	5.52	0.176	0.075	0.137	0.065			5.52	0.014	0.001	0.022	0.002			5.52	0.055	0.007	0.043	0.004
	4.759	0.168	0.071	0.125	0.061			4.759	0.014	0.001	0.019	0.001			4.759	0.053	0.007	0.039	0.004
	4.182	0.162	0.068	0.116	0.057			4.182	0.013	0.001	0.017	0.001			4.182	0.051	0.007	0.035	0.003
	3.632	0.156	0.065	0.107	0.053			3.632	0.013	0.001	0.016	0.001			3.632	0.05	0.007	0.032	0.003
	3.137	0.15	0.061	0.098	0.049			3.137	0.012	0.001	0.014	0.001			3.137	0.048	0.006	0.029	0.003
	2.76	0.145	0.059	0.091	0.046			2.76	0.012	0.001	0.013	0.001			2.76	0.047	0.006	0.026	0.002
	2.38	0.139	0.056	0.083	0.042			2.38	0.011	0.001	0.011	0.001			2.38	0.046	0.006	0.023	0.002
	2.091	0.135	0.053	0.078	0.04			2.091	0.011	0.001	0.01	0.001			2.091	0.045	0.006	0.021	0.002
	1.816	0.13	0.051	0.072	0.037			1.816	0.011	0.001	0.009	0.001			1.816	0.044	0.006	0.019	0.002
	1.568	0.126	0.048	0.066	0.034			1.568	0.01	0.001	0.008	0.001			1.568	0.043	0.006	0.017	0.001
	1.366	0.122	0.046	0.061	0.032			1.366	0.01	0.001	0.008	0.001			1.366	0.042	0.006	0.015	0.001
	1.19	0.118	0.044	0.057	0.03			1.19	0.01	0.001	0.007	0.001			1.19	0.041	0.006	0.013	0.001
	1.038	0.115	0.042	0.052	0.028			1.038	0.009	0.001	0.006	0			1.038	0.04	0.006	0.012	0.001
	0.902	0.111	0.04	0.049	0.026			0.902	0.009	0.001	0.006	0			0.902	0.04	0.006	0.01	0.001
	0.784	0.108	0.038	0.045	0.024			0.784	0.009	0.001	0.005	0			0.784	0.039	0.006	0.009	0.001
	0.68	0.105	0.037	0.042	0.022			0.68	0.009	0.001	0.005	0			0.68	0.039	0.006	0.008	0.001
	0.592	0.103	0.035	0.039	0.021			0.592	0.008	0.001	0.004	0			0.592	0.038	0.006	0.007	0.001
	0.515	0.1	0.034	0.036	0.019			0.515	0.008	0.001	0.004	0			0.515	0.038	0.006	0.006	0.001
	0.448	0.098	0.032	0.034	0.018			0.448	0.008	0.001	0.003	0			0.448	0.038	0.006	0.005	0.001
	0.39	0.096	0.031	0.031	0.016			0.39	0.008	0.001	0.003	0			0.39	0.038	0.006	0.004	0.001
	0.339	0.094	0.03	0.029	0.015			0.339	0.008	0.001	0.003	0			0.339	0.038	0.006	0.004	0.001
	0.295	0.092	0.029	0.027	0.014			0.295	0.008	0.001	0.002	0			0.295	0.038	0.006	0.003	0.001
	0.256	0.09	0.028	0.025	0.013			0.256	0.007	0.001	0.002	0			0.256	0.038	0.006	0.003	0.001
	0.223	0.088	0.027	0.024	0.012			0.223	0.007	0.001	0.002	0			0.223	0.038	0.006	0.002	0.001
	0.194	0.086	0.026	0.022	0.011			0.194	0.007	0.001	0.002	0			0.194	0.038	0.006	0.002	0
	0.169	0.085	0.025	0.021	0.01			0.169	0.007	0.001	0.001	0			0.169	0.038	0.006	0.002	0
	0.147	0.083	0.025	0.019	0.009			0.147	0.007	0.001	0.001	0			0.147	0.038	0.006	0.002	0
	0.127	0.082	0.024	0.018	0.008			0.127	0.007	0.001	0.001	0			0.127	0.038	0.007	0.002	0
	0.111	0.081	0.023	0.017	0.007			0.111	0.007	0.001	0.001	0			0.111	0.039	0.007	0.002	0
	0.096	0.079	0.023	0.016	0.007			0.096	0.007	0.001	0.001	0			0.096	0.039	0.007	0.002	0.001
	0.084	0.078	0.022	0.015	0.006			0.084	0.007	0.001	0.001	0			0.084	0.039	0.007	0.002	0.001
	0.073	0.077	0.022	0.014	0.006			0.073	0.007	0.001	0.001	0			0.073	0.039	0.007	0.002	0.001
	0.063	0.077	0.022	0.013	0.006			0.063	0.007	0.001	0	0			0.063	0.039	0.007	0.002	0.001
	0.055	0.076	0.021	0.012	0.006			0.055	0.007	0.001	0	0			0.055	0.039	0.007	0.002	0.002
	0.048	0.075	0.021	0.012	0.006			0.048	0.007	0.001	0	0			0.048	0.039	0.007	0.003	0.002
	0.042	0.075	0.021	0.012	0.007			0.042	0.007	0.001	0	0			0.042	0.039	0.007	0.003	0.002
	0.036	0.075	0.021	0.012	0.009			0.036	0.007	0.001	0	0			0.036	0.039	0.007	0.003	0.003
	0.031	0.074	0.021	0.012	0.01			0.031	0.007	0.001	0.001	0			0.031	0.04	0.007	0.004	0.003
	0.027	0.074	0.021	0.012	0.012			0.027	0.007	0.001	0.001	0.001			0.027	0.04	0.007	0.004	0.004
	0.024	0.074	0.021	0.013	0.014			0.024	0.007	0.001	0.001	0.001			0.024	0.04	0.007	0.005	0.005
	0.021	0.074	0.021	0.014	0.016			0.021	0.007	0.001	0.001	0.001			0.021	0.04	0.007	0.005	0.006
	0.018	0.074	0.021	0.015	0.018			0.018	0.007	0.001	0.001	0.001			0.018	0.04	0.007	0.006	0.006
	0.016	0.073	0.021	0.016	0.02			0.016	0.007	0.001	0.001	0.002			0.016	0.04	0.007	0.007	0.007
	0.014	0.073	0.021	0.017	0.022			0.014	0.007	0.001	0.002	0.002			0.014	0.04	0.007	0.007	0.008
	0.012	0.072	0.021	0.018	0.023			0.012	0.007	0.001	0.002	0.003			0.012	0.04	0.007	0.008	0.009
	0.01	0.071	0.022	0.02	0.024			0.01	0.007	0.001	0.002	0.004			0.01	0.04	0.007	0.009	0.01
	0.009	0.07	0.022	0.022	0.025			0.009	0.007	0.001	0.003	0.005			0.009	0.039	0.006	0.01	0.011
	0.008	0.069	0.023	0.023	0.025			0.008	0.008	0.003	0.004	0.011			0.008	0.039	0.007	0.011	0.011
	0.007	0.068	0.023	0.026	0.027			0.007	0.007	0.001	0.002	0.003			0.007	0.038	0.007	0.012	0.012
	0.006	0.068	0.022	0.029	0.031			0.006	0.007	0.001	0.003	0.003			0.006	0.038	0.007	0.013	0.012

## Sheet: Fig_2_B_Data
alpha-actin	beta-actin	gamma-actin	NM-actin
G_0 (Pa)	G_0 (Pa)	G_0 (Pa)	G_0 (Pa)
0.078996	0.0073208	0.030018	0.025082
0.070441	0.0077902	0.027671	0.025153
0.076691	0.0083345	0.035017	0.02536
0.086267	0.0054453	0.03153	0.026025
0.076305	0.0066753	0.035312	0.025604
0.081425	0.0079497	0.031848	0.024621
0.077517	0.0073283	0.031312	0.027099
0.069735	0.0058767	0.025689	0.02543
0.081301	0.0074696	0.035479	0.026633
0.073736	0.0064494	0.040565	0.025531
0.081701	0.0069659	0.040702	0.026413
0.081353	0.0060592	0.032891	0.023234
0.075094	0.0093656	0.024904	0.024173
0.078377	0.0068062	0.046177	0.027438
0.098656	0.0074677	0.04254	0.024797
0.099837	0.01006	0.03927	0.024181
0.084471	0.0062039	0.045216	0.026408
0.091478	0.006254	0.038206	0.030295
0.090814	0.0062394	0.038022	0.030862
0.078057	0.0069687	0.039766	0.028861
0.088952	0.0068031	0.043204	0.031667
0.077861	0.0063763	0.041158	0.029646
0.083606	0.0069951	0.042152	0.029721
0.086983	0.0060185	0.045833	0.03208
0.068541	0.0068489	0.050835	0.026786
0.075342	0.0051536	0.051688	0.025471
0.066214	0.0068049	0.041504	0.026846
0.071478	0.0092949	0.049932	0.023096
0.060817	0.0061557	0.057502	0.027217
0.06803	0.0069506	0.058292	0.027181
0.067686	0.0058645	0.042141	0.025632
0.068602	0.0065357	0.049997	0.024509
0.068655	0.01098	0.04808	0.034925
0.054312	0.0088061	0.051026	0.035522
0.067491	0.0097346	0.049114	0.034996
0.061812	0.0099964	0.054675	0.03397
0.062608	0.0078447	0.067434	0.035628
0.063524	0.01087	0.045327	0.033546
0.058839	0.0095867	0.043247	0.037615
0.057021	0.0089745	0.051734	0.034029
0.06043	0.0089206	0.042516	0.035108
0.053472	0.0090852	0.042125	0.034618
0.059694	0.0086822	0.04402	0.032268
0.059467	0.008441	0.047744	0.036196
0.069331	0.011275	0.042085	0.031032
0.05746	0.0093034	0.047108	0.029863
0.0505	0.010017	0.04664	0.03375
0.058928	0.0077689	0.037547	0.037084
0.068412	0.0111	0.039937	0.028216
0.064068	0.0093545	0.030259	0.032478
0.059231	0.0092376	0.036799	0.035251
0.062985	0.0095994	0.041087	0.034602
0.061439	0.010476	0.04324	0.032651
0.069041	0.0078821	0.033023	0.031293
0.060156	0.0074441	0.028496	0.030536
0.06195	0.0091777	0.038538	0.029196
0.08539	0.01172	0.047658	0.031712
0.088735	0.0078387	0.038072	0.030216
0.078809	0.010214	0.042183	0.032523
0.091103	0.0088	0.052526	0.028935
0.095776	0.0093285	0.050518	0.031702
0.098254	0.0096052	0.038196	0.030809
0.088842	0.011354	0.037046	0.031445
0.10144	0.011167	0.038189	0.031
	0.0075713	0.037027
	0.0081083	0.039921
	0.009544	0.0362
	0.0086447	0.040549
	0.0092423	0.0344
	0.0095492	0.033854
	0.008817	0.038933
	0.0089695	0.0301
	0.0061558	0.029114
	0.0049361	0.027702
	0.0055014	0.034506
	0.0063152	0.042303
	0.005564	0.032634
	0.0067525	0.040385
	0.0063903	0.027309
	0.005142	0.031862
		0.041949
		0.035986
		0.034718
		0.033984
		0.038472
		0.041741
		0.03709
		0.034241
		0.035667
		0.031934
		0.028449
		0.030762
		0.027628
		0.038023
		0.036822
		0.031656

## Sheet: Fig_2_C_Data
alpha-actin	lagtime (s)	MSD (µm^2)	STD of MSD (µm^2)		beta-actin	lagtime (s)	MSD (µm^2)	STD of MSD (µm^2)		gamma-actin	lagtime (s)	MSD (µm^2)	STD of MSD (µm^2)
	0.00725	0.00074	0.00029			0.00725	0.00227	0.00046			0.00725	0.00144	0.00033
	0.01449	0.00127	0.00045			0.01449	0.00428	0.00069			0.01449	0.00258	0.00047
	0.02174	0.00171	0.00066			0.02174	0.00621	0.00106			0.02174	0.00361	0.00073
	0.02898	0.00205	0.0008			0.02898	0.00787	0.00134			0.02898	0.00444	0.00089
	0.03623	0.00238	0.00097			0.03623	0.00955	0.00167			0.03623	0.00525	0.00112
	0.04348	0.00264	0.00108			0.04348	0.01102	0.00194			0.04348	0.00592	0.00127
	0.05072	0.0029	0.00121			0.05072	0.01254	0.00226			0.05072	0.00661	0.00147
	0.05797	0.00311	0.0013			0.05797	0.01388	0.00253			0.05797	0.00717	0.00162
	0.06521	0.00333	0.00142			0.06521	0.01527	0.00282			0.06521	0.00777	0.00181
	0.0797	0.0037	0.0016			0.0797	0.01781	0.00338			0.0797	0.00878	0.00212
	0.08695	0.00385	0.00166			0.08695	0.01896	0.00364			0.08695	0.0092	0.00225
	0.10144	0.00415	0.00181			0.10144	0.02127	0.00417			0.10144	0.01004	0.00254
	0.11593	0.00441	0.00193			0.11593	0.02345	0.00469			0.11593	0.0108	0.00281
	0.13767	0.00478	0.00211			0.13767	0.02656	0.00545			0.13767	0.01184	0.0032
	0.15941	0.00507	0.00223			0.15941	0.02935	0.00617			0.15941	0.01268	0.00354
	0.18114	0.00534	0.00235			0.18114	0.03207	0.00689			0.18114	0.01348	0.00387
	0.21013	0.00565	0.00248			0.21013	0.03536	0.0078			0.21013	0.01438	0.00427
	0.23911	0.00592	0.00259			0.23911	0.03841	0.00868			0.23911	0.01515	0.00463
	0.27534	0.0062	0.00268			0.27534	0.04186	0.00974			0.27534	0.01594	0.00504
	0.31881	0.0065	0.00277			0.31881	0.04568	0.01095			0.31881	0.01677	0.00548
	0.36229	0.00677	0.00285			0.36229	0.04914	0.0121			0.36229	0.01747	0.00589
	0.42025	0.00706	0.00293			0.42025	0.0533	0.01356			0.42025	0.01823	0.00635
	0.47822	0.00732	0.00298			0.47822	0.05701	0.01494			0.47822	0.01886	0.00675
	0.55068	0.0076	0.00304			0.55068	0.06113	0.01659			0.55068	0.01949	0.00717
	0.63763	0.00788	0.00308			0.63763	0.06546	0.01842			0.63763	0.02009	0.00759
	0.73182	0.00816	0.00313			0.73182	0.06959	0.02021			0.73182	0.02064	0.008
	0.84051	0.00841	0.00313			0.84051	0.07361	0.02212			0.84051	0.02107	0.00836
	0.96369	0.00868	0.00316			0.96369	0.0776	0.02409			0.96369	0.0215	0.00871
	1.1086	0.00894	0.00317			1.1086	0.08154	0.02616			1.1086	0.02186	0.00902
	1.2753	0.00919	0.00317			1.2753	0.08524	0.02826			1.2753	0.02214	0.00927
	1.4709	0.00946	0.00319			1.4709	0.08889	0.03041			1.4709	0.02244	0.00955
	1.6883	0.00971	0.00319			1.6883	0.09224	0.0325			1.6883	0.02265	0.00975
	1.9419	0.00994	0.00319			1.9419	0.09527	0.03459			1.9419	0.02282	0.00995
	2.2317	0.01018	0.0032			2.2317	0.09797	0.03651			2.2317	0.02297	0.01014
	2.565	0.01041	0.0032			2.565	0.10051	0.03847			2.565	0.02311	0.01037
	2.949	0.01066	0.00322			2.949	0.10288	0.04039			2.949	0.02328	0.01058
	3.391	0.01088	0.00324			3.391	0.10485	0.04205			3.391	0.02336	0.01067
	3.9055	0.01113	0.00326			3.9055	0.1068	0.04374			3.9055	0.02346	0.01071
	4.4924	0.01134	0.00324			4.4924	0.10843	0.04522			4.4924	0.0235	0.01066
	5.1662	0.01156	0.00327			5.1662	0.11	0.04674			5.1662	0.02357	0.01071
	5.9343	0.01176	0.00329			5.9343	0.11115	0.04811			5.9343	0.02364	0.01079
	6.8255	0.01195	0.0033			6.8255	0.11244	0.04965			6.8255	0.02366	0.01083
	7.8544	0.01216	0.00335			7.8544	0.11315	0.05094			7.8544	0.02373	0.01091
	9.0282	0.01235	0.00338			9.0282	0.11421	0.05203			9.0282	0.02381	0.01097
	10.383	0.01251	0.00341			10.383	0.11477	0.05272			10.383	0.02383	0.01091
	11.941	0.01265	0.00341			11.941	0.11534	0.05322			11.941	0.02381	0.0108
	13.731	0.0128	0.00348			13.731	0.11595	0.05373			13.731	0.02388	0.01091
	15.796	0.01291	0.00348			15.796	0.11616	0.05463			15.796	0.02386	0.01075
	18.165	0.01305	0.0035			18.165	0.11638	0.0545			18.165	0.02393	0.01095
	20.89	0.01311	0.0035			20.89	0.1162	0.0547			20.89	0.02389	0.01088
	24.02	0.01317	0.00353			24.02	0.11625	0.05567			24.02	0.0239	0.01078
	27.621	0.01326	0.00357			27.621	0.1163	0.05642			27.621	0.02382	0.01061
	31.765	0.01338	0.00359			31.765	0.11684	0.05697			31.765	0.02397	0.01099
	36.533	0.01345	0.00363			36.533	0.1174	0.05791			36.533	0.02401	0.01115
	42.011	0.01364	0.00371			42.011	0.11773	0.05766			42.011	0.02412	0.01099
	48.315	0.01374	0.00385			48.315	0.11779	0.05646			48.315	0.02424	0.01111
	55.561	0.01386	0.00398			55.561	0.11772	0.05627			55.561	0.02434	0.01108
	63.893	0.01401	0.00422			63.893	0.11833	0.0574			63.893	0.02445	0.0112
	73.472	0.01422	0.00465			73.472	0.11813	0.05898			73.472	0.02451	0.01112
	84.5	0.01451	0.00524			84.5	0.11832	0.05991			84.5	0.02469	0.01102
	97.173	0.01482	0.00616			97.173	0.11905	0.05966			97.173	0.02493	0.0111
	111.74	0.01507	0.00719			111.74	0.11807	0.05841			111.74	0.02513	0.01162
	128.51	0.01552	0.00847			128.51	0.1189	0.0654			128.51	0.02557	0.01248
	147.78	0.01605	0.01075			147.78	0.1207	0.07867			147.78	0.02611	0.01385
	169.95	0.01648	0.01432			169.95	0.12085	0.11593			169.95	0.02669	0.01694

## Sheet: Fig_2_D_Data
Alpha - Concentration (muM)	Alpha - Plateau Modulus (Pa)	Alpha - STD (Pa)	Beta - Concentration (muM)	Beta - Plateau Modulus (Pa)	Beta - STD (Pa)	Gamma - Concentration (muM)	Gamma - Plateau Modulus (Pa)	Gamma - STD (Pa)
5	0.0176667	0.00152753	3	0.000829	0.000596	6	0.0122898	0.00131303
6	0.018	0.004	6	0.0026	0.0014	12	0.042	0.0083
10	0.052	0.00571548	12	0.0086	0.0016	18	0.0585	0.0172
12	0.0736803	0.0128979	24	0.0238	0.0018	21.4	0.0512	0.0122
20	0.15	0.01	NaN	NaN	NaN	24	0.0788	0.0057
24	0.205267	0.0456965	NaN	NaN	NaN	NaN	NaN	NaN
40	0.38	0.02

## Sheet: Fig_3_B_Data
alpha-actin	beta-actin	gamma-actin	NM-actin
Aster-Area (µm^2)	Aster-Area (µm^2)	Aster-Area (µm^2)	Aster-Area (µm^2)
3.471	4.628	4.628	7.327
5.399	30.851	114.536	3.471
8.484	7.713	11.955	9.641
173.924	3.471	4.628	26.224
128.419	5.399	10.412	99.11
3.471	6.17	61.317	5.785
6.942	13.883	11.955	35.865
170.454	8.87	3.471	38.564
27.766	28.152	5.785	112.222
90.626	3.471	26.609	21.982
75.2	9.255	23.91	5.785
330.109	3.471	6.17	84.07
352.476	9.641	4.628	4.628
3.471	11.955	3.471	23.139
25.452	4.628	4.628	23.524
3.471	11.184	16.583	28.538
60.931	5.785	6.942	20.825
91.011	33.936	4.628	6.942
3.471	18.896	8.87	40.878
202.076	4.628	4.628	103.738
3.471	37.022	6.556	38.95
3.471	4.628	8.87	41.264
79.056	11.955	3.471	17.74
25.452	3.471	32.394	25.067
116.078	15.426	23.139	4.628
51.29	8.87	64.788	10.027
5.399	5.785	22.367	22.753
110.679	10.798	13.883	85.613
3.471	3.471	12.726	28.152
163.126	7.327	4.628	26.224
461.227	6.556	147.701	75.586
15.04	7.713	3.471	33.165
9.641	11.955	19.282	11.184
16.968	3.471	13.883	30.851
5.785	3.471	14.654	125.719
151.943	13.497	10.027	17.354
4.628	5.785	18.896	3.471
338.208	6.942	38.564	3.471
10.412	5.785	3.471	18.511
4.628	3.471	43.578	7.713
3.471	7.713	24.295	25.838
12.726	10.412	12.341	10.027
16.197	4.628	15.426	42.421
72.886	16.968	3.471	7.327
48.205	3.471	17.74	44.349
11.184	3.471	90.626	5.785
106.823	8.484	4.628	36.25
627.439	8.484	11.184	14.269
7.327	5.785	3.471	18.125
170.454	7.327	37.022	8.098
39.721	3.471	214.803	63.245
3.471	5.785	5.785	91.397
3.471	5.785	6.942	32.394
236.398	25.838	10.412	27.766
3.856	5.785	70.958	3.471
8.87	6.942	3.471	137.289
88.698	4.628	3.471	67.487
5.785	30.466	25.067	29.309
121.477	12.726	7.713	118.006
3.471	4.628	16.968	5.785
27.381	7.327	32.008	7.327
45.12	8.87	28.152	6.942
5.785	3.471	8.484	124.948
11.955	6.942	15.426	10.798
198.991	7.327	4.628	3.471
8.87	6.17	8.484	7.327
440.017	11.184	79.828	8.87
34.708	22.367	21.21	3.471
15.811	25.067	10.798	23.91
24.681	3.471	20.439	39.721
11.955	8.87	3.471	3.471
101.809	5.785	8.484	93.325
181.637	8.484	3.471	37.793
2.314	3.471	102.195	8.484
244.497	70.187	3.471	47.048
3.085	3.471	4.628	38.179
41.649	13.883	7.327	13.883
96.41	3.471	8.87	5.785
59.389	6.17	4.628	3.471
4.628	4.628	4.628	132.661
50.905	3.471	11.955	10.027
6.556	10.027	9.641	8.87
3.471	11.955	3.471	6.17
95.639	8.098	3.471	21.596
45.12	10.798	15.426	20.825
291.159	12.341	234.856	74.815
45.506	6.942	2.314	18.896
3.471	3.471	11.184	61.703
111.836	3.471	3.471	3.471
274.191	4.628	5.785	112.993
24.681	10.412	4.628	43.963
6.942	5.399	212.874	8.87
33.165	6.17	7.327	3.471
18.511	7.327	9.255	23.91
153.1	3.471	10.412	59.775
3.471	7.327	10.412	12.726
65.559	4.628	7.327	5.785
3.471	11.955	3.471	48.205
3.471	10.798	10.412	8.87
58.232	5.399	5.785	6.942
3.471	8.484	4.628	11.184
7.327	18.511	3.471	4.628
228.3	7.713	3.471	3.471
5.785	52.062	6.17	13.112
549.925	26.995	11.569	15.04
4.628	6.942	7.327	3.471
3.471	9.641	10.798	7.327
7.327	5.785	31.623	18.125
3.471	10.027	17.74	6.942
3.471	4.628	18.125	97.567
3.471	5.785	4.628	20.825
62.474	5.785	43.578	15.04
3.471	12.341	3.471	3.471
7.327	4.628	31.623	5.785
13.883	5.785	12.341	39.721
6.942	3.471	10.412	23.91
4.628	9.641	3.471	4.628
412.251	11.569	4.628	69.416
5.399	7.327	24.681	27.766
3.471	3.471	13.497	8.484
4.628	11.569	10.798	10.412
19.668	11.184	47.048	10.412
11.184	9.255	5.399	6.942
9.255	3.471	3.471	49.362
76.743	8.098	87.926	18.125
6.942	12.726	3.471	49.748
11.184	7.713	8.484	4.628
8.87	5.785	6.942	60.16
19.282	5.785	3.471	16.197
26.224	8.484	4.628	21.982
131.118	9.255	13.497	3.471
217.887	3.471	8.484	44.349
39.721	3.471	27.766	8.484
68.259	3.471	20.825	63.631
3.471	4.628	3.471	26.995
31.623	13.497	65.559	16.968
62.474	3.471	3.471	3.471
134.589	8.098	3.471	4.628
35.865	3.471	9.641	10.798
15.04	4.628	3.471	8.87
11.184	11.184	5.399	4.628
6.942	92.94	1465.83	6.942
50.519	10.027	4.628	11.955
76.743	4.628	5.785	5.399
159.27	3.471	3.471	15.426
110.293	3.471	3.471	6.17
119.934	5.785	7.327	34.322
8.098	6.17	63.631	10.027
4.628	4.628	126.876	55.532
52.833	6.942	6.17	14.269
61.703	8.098	12.726	50.519
29.309	7.327	12.341	6.942
26.995	14.654	10.798	23.91
39.721	5.785	6.942	16.968
21.21	11.184	4.628	20.053
15.426	10.027	67.102	31.237
188.964	8.87	4.628	27.381
250.667	12.341	8.87	131.89
14.654	64.788	7.713	6.942
3.471	15.426	4.628	3.471
6.942	6.556	5.785	5.399
16.968	3.471	6.17	3.471
198.991	11.569	3.471	10.412
3.471	11.184	30.851	5.785
37.022	7.327	6.942	16.583
5.785	16.968	3.471	26.609
4.628	3.471	3.471	10.412
42.421	3.471	29.694	15.04
69.03	51.29	177.395	26.995
16.197	7.327	62.474	16.197
4.628	3.471	13.883	3.471
4.628	4.628	110.679	24.295
3.471	8.484	4.628	45.12
103.352	11.184	35.479	23.524
366.359	3.471	48.591	24.681
71.344	13.112	10.027	9.641
4.628	15.426	7.327	7.327
10.412	11.569	5.399	10.412
4.628	15.426	4.628	72.115
12.341	8.484	56.689	6.17
5.785	5.785	174.696	4.628
238.326	30.466	4.628	10.798
17.354	8.87	3.471	14.269
8.87	12.341	4.628	4.628
7.713	10.412	15.811	3.471
3.471	6.942	5.785	10.027
6.17	3.471	6.17	7.327
3.471	8.484	3.471	8.098
3.471	25.838	7.713	86.769
739.275	5.785	1484.34	13.112
50.905	20.825	6.942	8.098
45.12	11.569	4.628	5.785
234.47	15.426	5.785	10.798
30.466	13.883	10.412	18.125
160.041	7.327	4.628	18.896
96.025	7.327	12.726	10.798
3.471	10.798	14.654	8.484
72.501	11.569	5.785	8.484
221.744	4.628	11.184	3.471
65.173	84.456	6.17	11.955
12.341	16.583	18.896	6.942
5.785	8.098	252.21	4.628
186.65	8.87	50.133	20.825
227.143	8.484	9.255	29.694
126.49	3.471	3.471	8.098
4.628	17.354	9.255	43.192
252.21	18.125	7.713	42.421
53.604	53.604	33.551	22.753
4.628	10.027	3.471	25.452
3.471	30.08	6.942	15.426
121.477	10.798	4.628	7.713
4.628	8.098	409.552	7.327
61.317	14.654	19.282	16.968
5.785	5.785	5.785	3.471
109.908	4.628	6.942	9.641
3.471	16.968	13.112	17.74
98.339	7.713	5.785	21.596
107.208	10.798	4.628	24.295
82.527	6.17	25.452	15.811
19.668	10.412	3.471	15.426
6.17	16.583	4.628	21.21
61.317	7.327	33.165	38.564
4.628	9.641	3.471	4.628
26.995	5.785	6.556	10.412
7.327	6.942	772.441	7.327
33.165	10.412	87.926	6.942
3.471	5.785	3.471	32.394
64.788	12.341	5.785	45.891
3.471	8.87	3.471	20.439
17.354	10.412	12.341	8.484
63.245	21.982	593.889	37.022
3.471	17.74	10.412	15.811
4.628	4.628	9.641	23.139
33.936	4.628	40.492	52.447
175.853	3.471	3.471	31.237
264.164	5.785	157.342	3.471
14.654	16.583	464.699	3.471
15.426	5.785	53.99	3.471
3.471	8.87	8.484	44.734
442.716	28.538	15.04	26.609
7.713	8.484	4.628	91.011
160.041	29.694	311.213	6.942
8.098	5.785	3.085	4.628
147.315	10.412	26.224	140.759
712.665	25.067	3.471	10.027
7.327	3.471	18.125	43.192
3.471	14.269	8.098	3.471
22.367	11.184	6.942	30.466
26.995	11.955	8.87	3.471
80.599	11.184	7.327	15.426
10.798	8.098	7.327	23.139
222.515	17.354	9.641	59.003
391.812	16.583	7.327	11.955
25.838	5.785	4.628	14.654
218.273	5.785	6.17	45.891
3.471	15.04	4.628	23.91
69.801	7.327	3.471	4.628
12.341	5.785	7.327	6.942
17.354	13.112	6.942	8.484
3.471	4.628	3.471	8.484
26.224	8.87	388.341	13.112
236.398	8.484	10.027	8.098
5.785	10.027	10.412	4.628
21.596	3.471	4.628	21.596
3.471	11.569	3.471	54.376
264.164	3.471	3.471	25.067
4.628	10.027	5.785	50.133
134.975	18.511	4.628	26.609
42.035	5.785	5.785	8.484
18.125	3.471	3.471	62.86
105.28	48.591	5.785	8.87
433.075	18.511	3.471	19.668
3.471	4.628	66.716	13.112
4.628	11.569	13.883	10.412
4.628	9.641	5.785	13.112
21.21	87.926	3.471	26.609
126.876	12.341	5.785	25.452
20.439	3.471	4.628	7.713
7.327	4.628	8.87	15.426
28.537	16.197	4.628	12.341
251.053	4.628	13.497	4.628
12.341	12.726	12.341	44.349
3.471	3.471	169.297	29.309
8.87	31.623	8.098	215.959
163.126	12.726	3.471	20.825
4.628	3.471	58.618	3.471
19.282	14.269	6.942	35.093
61.703	13.883	86.384	3.471
42.421	18.511	4.628	35.479
163.126	7.713	14.654	16.583
363.274	11.955	6.17	5.785
123.02	7.327	6.17	7.327
5.785	3.471	421.892	24.295
7.327	20.053	71.729	36.25
41.649	8.484	113.379	70.958
194.363	8.87	3.471	13.883
11.184	10.027	139.602	41.649
5.785	9.255	13.497	33.936
144.23	10.412	4.242	23.524
284.218	8.87	3.471	30.851
13.497	9.641	6.17	24.295
3.471	5.785	14.654	11.955
282.29	4.628	19.282	55.147
242.568	5.399	3.471	22.753
26.995	3.471	5.785	169.297
170.839	15.811	7.713	118.778
6.942	18.511	26.609	20.825
7.327	13.112	6.942	53.99
88.312	17.354	3.471	23.91
12.341	3.471	5.785	18.896
169.297	16.197	3.085	22.753
178.166	14.269	2.314	55.532
62.86	10.027	23.91	10.412
93.711	16.583	8.87	3.471
96.41	42.035	15.04	5.785
8.098	9.641	3.471	4.628
4.628	4.628	5.785	90.626
8.484	21.21	28.538	30.851
4.628	9.255	11.184	16.583
3.471	8.484	10.412	48.591
25.452	6.942	3.471	43.578
87.155	85.613	15.426	3.471
3.471	7.713	13.883	3.471
12.726	5.785	4.628	24.295
3.471	2.314	9.641	7.327
51.676	4.628	4.628	10.027
4.628	33.936	40.107	50.133
205.161	4.628	8.87	4.628
13.112	40.878	8.484	15.04
6.17	13.883	31.623	15.04
58.232	3.471	119.935	3.471
64.016	5.785	11.569	51.29
4.628	13.883	4.628	26.224
165.44	4.628	15.426	3.471
3.471	9.255	13.883	8.87
10.412	12.341	11.955	10.798
3.471	3.471	70.958	66.33
24.681	4.628	3.471	31.623
9.255	16.583	8.484	28.538
3.471	5.785	5.785	6.17
20.439	14.269	32.78	3.471
4.628	9.641	6.942	7.327
16.968	5.785	11.955	16.197
211.717	3.471	13.497	17.74
3.471	10.798	3.471	6.17
244.111	5.785	5.785	24.295
171.61	11.955	3.471	54.761
48.205	10.027	6.17	3.471
4.628	11.184	6.17	34.708
22.367	14.654	30.08	61.317
132.275	39.335	3.471	26.609
168.911	8.484	71.729	52.062
11.184	8.098	4.628	21.21
6.17	5.785	54.376	3.471
316.226	18.125	10.412	23.91
12.341	3.471	15.426	60.546
128.033	3.471	60.546	43.963
4.628	3.471	3.471	22.367
33.936	6.942	228.686	3.471
3.471	3.471	11.955	20.825
3.471	7.327	7.327	26.609
128.804	8.484	6.942	20.053
89.083	8.484	7.713	28.152
295.401	19.282	143.459	11.955
6.17	77.514	3.471	74.043
36.636	3.471	17.354	3.471
4.628	5.399	25.838	14.269
62.474	11.569	3.471	12.726
3.471	8.484	13.883	6.942
70.187	9.255	7.327	8.87
3.471	5.785	4.628	9.255
29.309	6.942	50.133	14.654
10.798	5.785	4.628	9.255
100.652	122.248	41.264	10.027
157.342	8.484	3.471	15.811
230.614	38.95	3.471	16.197
121.477	3.471	4.628	21.596
3.471	6.17	6.556	12.341
16.968	11.184	9.255	18.896
97.182	14.269	104.895	5.785
5.785	3.471	10.798	55.918
5.785	8.098	3.471	3.471
4.628	10.027	3.471	5.785
3.471	16.968	3.471	18.511
23.138	6.942	5.785	5.785
18.896	8.484	5.399	9.255
59.003	8.87	6.17	18.125
109.908	3.471	11.184	3.471
186.65	17.74	3.471	83.299
9.255	3.471	8.098	4.628
3.471	23.139	8.484	26.995
14.654	13.883	13.112	5.785
24.295	8.484	6.17	52.833
67.102	8.87	8.87	18.125
4.628	7.713	15.426	23.91
11.184	8.87	20.439	8.87
88.312	16.968	13.497	18.125
21.596	5.785	3.471	17.354
186.65	5.785	4.628	35.479
3.471	9.255	10.798	180.095
42.806	6.942	3.471	12.726
4.628	10.798	5.785	36.636
62.86	12.726	3.471	41.649
254.523	8.87	3.471	7.327
315.84	3.471	4.628	180.095
168.525	11.569	6.942	45.12
398.753	3.471	6.17	7.327
9.641	15.04	39.335	17.354
3.471	41.264	5.785	18.511
20.825	15.04	18.896	8.484
388.341	10.412	8.87	19.668
37.022	5.785	3.471	5.785
10.027	3.471	9.255	18.511
3.471	4.628	11.569	9.255
24.295	13.883	17.354	3.471
30.851	10.412	7.327	6.942
8.098	10.412	5.785	14.654
222.901	9.641	4.628	37.793
3.471	16.583	13.112	18.896
143.073	62.088	6.942	89.083
50.905	3.471	529.872	11.569
3.471	6.556	2.314	3.471
4.628	4.628	8.87	212.489
3.471	13.497	7.327	4.628
3.856	5.785	6.17	171.611
14.269	18.511	3.471	63.245
311.213	7.327	5.785	173.925
50.905	7.327	3.471	14.654
6.942	20.825	7.327	5.785
5.785	12.341	651.735	6.17
8.87	6.942	5.399	6.942
86.769	73.272	29.309	82.527
8.098	5.785	102.966	7.327
3.471	9.641	6.942	47.434
4.628	3.471	4.628	9.641
4.628	17.354	62.474	33.165
8.098	5.785	72.115	19.282
7.327	7.713	33.936	12.341
13.883	8.87	10.798	3.471
15.04	7.327	10.798	53.219
149.629	10.412	155.414	6.942
6.942	3.471	10.412	5.399
314.298	7.713	8.87	7.713
10.798	10.412	7.713	16.197
271.492	15.426	4.628	117.235
27.766	6.942	5.785	23.524
8.87	11.955	11.955	4.628
6.942	4.628	6.556	13.883
73.658	4.628	10.027	25.452
8.87	3.471	6.17	19.668
82.142	8.484	15.426	26.224
35.093	55.532	3.471	24.295
287.689	15.04	8.484	7.713
236.013	10.412	4.628	35.865
155.414	14.654	24.681	13.112
5.785	9.255	14.269	4.628
56.689	12.726	5.785	104.509
5.785	15.04	7.713	19.282
131.504	5.785	12.341	17.354
3.471	63.245	188.579	34.322
3.471	14.654	11.955	14.269
291.159	15.04	6.17	3.471
142.302	8.87	9.641	35.479
3.471	7.327	4.628	7.327
4.628	9.255	5.785	3.471
3.471	5.785	4.628	160.427
13.883	8.484	5.785	38.564
6.942	12.341	7.327	6.556
41.649	28.923	6.942	28.538
13.497	59.775	8.484	4.628
13.112	13.883	7.327	16.197
10.798	7.327	3.471	19.282
74.814	13.497	10.798	20.825
139.602	23.91	20.439	58.232
4.628	4.628	3.471	33.936
51.29	3.471	7.327	30.851
3.471	25.067	26.995	22.367
303.114	9.255	126.491	70.958
3.471	3.471	42.421	11.569
5.785	3.471	4.628	65.559
51.676	4.628	34.708	56.304
36.25	4.628	9.255	6.17
4.628	6.17	9.255	5.399
179.709	14.654	3.471	14.654
5.785	13.883	16.968	13.883
179.709	11.184	13.883	4.628
77.128	17.74	7.327	19.668
11.569	3.471	23.524	3.471
26.609	23.524	3.471	22.367
8.484	9.255	138.831	13.883
3.471	5.785	56.304	42.806
3.471	9.641	6.17	57.075
147.315	6.942	5.399	12.341
167.368	16.968	16.197	12.341
14.654	105.28	23.91	12.726
210.56	4.628	3.471	8.87
7.327	8.87	17.74	8.87
19.282	3.471	11.955	145.773
7.327	4.628	13.112	10.412
4.628	85.613	9.641	30.851
124.562	8.098	77.128	11.184
57.846	8.098	50.905	25.838
11.955	7.327	30.466	20.053
3.471	4.628	4.628	12.341
4.628	18.511	4.628	48.977
61.317	9.255	2.314	26.995
8.87	107.594	2.314	27.381
18.125	6.942	25.838	29.309
5.785	3.471	39.721	12.726
3.471	3.471	18.511	7.713
224.443	7.327	4.628	42.035
6.556	6.942	23.139	3.471
77.9	6.942	52.447	21.982
163.126	3.471	3.471	3.471
60.16	3.471	6.556	10.412
11.569	10.027	6.17	85.613
194.749	5.785	8.87	101.424
7.327	3.471	8.484	65.945
30.466	19.668	8.87	23.524
495.935	6.942	9.255	12.726
5.785	8.484	141.916	10.412
18.896	11.955	41.649	12.341
19.282	4.628	13.497	15.811
41.649	18.896	8.098	51.29
18.125	28.538	3.471	5.399
11.955	205.933	5.785	45.891
3.471	18.896	14.654	11.569
59.003	24.681	3.471	16.197
91.783	4.628	4.628	3.471
84.455	11.569	4.628	6.17
4.628	3.471	10.027	12.726
320.854	12.341	12.341	16.583
5.399	11.184	3.471	12.726
31.237	10.027	6.942	23.139
65.945	3.471	126.876	3.471
52.833	7.713	12.341	11.569
3.471	8.484	5.785	11.955
150.4	5.785	7.713	67.873
30.08	8.87	3.471	3.471
3.471	6.942	4.628	4.628
39.335	9.641	3.471	3.471
74.814	5.399	23.91	5.785
240.64	6.942	16.968	56.689
239.483	10.027	15.811	30.08
20.053	5.785	6.942	8.098
3.471	11.569	6.17	21.596
25.452	25.452	19.282	3.085
227.528	12.726	25.838	3.856
23.91	12.726	6.942	58.232
4.628	8.484	18.125	17.74
13.883	11.184	3.471	6.17
41.649	6.942	21.982	6.942
163.126	14.269	4.628	9.641
3.471	7.713	45.12	33.551
3.471	5.785	6.942	45.12
3.471	3.471	5.785	6.942
279.976	4.628	4.628	8.87
217.887	14.269	11.955	79.057
9.641	3.471	4.628	153.1
16.583	13.883	263.779	16.583
3.471	276.891	9.255	108.751
157.727	15.426	22.753	93.711
154.642	10.027	14.654	23.139
89.083	8.098	3.471	3.471
6.942	10.027	6.17	34.322
48.976	117.621	8.484	16.197
20.439	18.125	11.569	4.628
26.609	12.341	7.327	24.681
33.165	4.628	5.785	6.17
10.027	12.726	3.471	15.04
32.78	15.04	8.87	3.471
38.95	16.583	14.269	9.255
15.811	7.327	33.551	13.883
226.757	7.327	20.053	10.798
8.87	4.628	6.17	37.022
3.471	13.497	94.868	36.25
56.304	21.21	3.471	59.389
134.975	4.628	19.668	17.354
29.694	8.87	25.452	8.098
20.439	4.628	3.471	8.87
74.429	7.713	3.471	13.497
229.842	3.471	26.609	8.098
25.452	6.17	10.798	13.497
209.018	20.053	14.269	53.219
6.942	8.098	5.785	10.027
9.641	6.942	141.145	3.471
196.677	9.641	55.147	25.838
7.713	3.471	4.628	10.412
66.716	8.87	3.471	76.357
44.349	12.726	36.25	14.654
47.434	3.471	40.878	8.484
3.471	5.785	3.471	3.471
8.098	11.955	2.314	3.471
3.085	6.17	6.942	42.035
1.826	4.628	6.556	26.224
2.378	11.184	9.255	27.766
7.496	37.022	9.641	23.139
15.929	5.785	6.942	35.093
1.081	3.471	10.027	25.067
416.522	5.399	3.471	29.694
3.075	5.785	7.713	13.112
24.433	5.785	3.471	3.471
1.49	4.628	3.471	4.628
2.571	7.327	14.269	4.628
22.535	10.412	5.785	3.471
0.721	17.74	13.112	10.798
7.712	12.341	6.942	6.942
0.817	16.583	81.756	11.955
377.072	3.471	13.112	5.785
7.232	5.399	3.471	6.942
549.932	12.341	41.264	14.269
1.634	7.327	3.471	27.381
5.045	4.628	3.471	10.027
53.648	11.955	11.184	19.668
1.393	10.027	6.942	3.471
5.117	9.641	3.471	10.798
17.803	14.269	5.785	58.618
6.847	3.471	4.628	11.184
2.499	11.184	4.628	5.785
7.352	4.628	15.426	52.062
2.018	59.003	4.628	42.806
6.823	4.628	21.982	46.663
15.544	13.112	38.564	36.25
1.802	3.471	10.027	31.237
5.646	3.471	16.197	21.596
2.451	8.098	3.471	5.399
0.817	4.628	4.628	46.663
1.898	9.255	16.968	8.484
25.587	4.628	8.484	218.659
8.505	3.471	38.564	106.052
12.877	3.471	11.569	23.91
44.398	5.785	108.365	95.639
255.386	10.798	13.497	58.232
36.494	11.184	4.628	8.484
1.514	32.008	20.825	6.942
33.803	11.184	5.785	17.74
2.042	10.412	4.628	26.995
0.817	3.471	3.471	8.87
2.931	3.471	29.309	4.628
13.07	4.628	6.17	26.995
12.133	4.628	3.471	23.91
73.012	6.17	14.654	3.471
3.003	5.785	3.471	94.482
6.174	8.484	3.471	18.125
0.913	7.327	20.825	16.968
25.346	6.556	4.628	29.694
0.961	8.87	6.17	32.394
1.177	6.942	8.87	62.088
2.499	6.942	7.327	21.982
2.859	36.636	21.982	4.628
5.838	7.327	5.785	5.399
8.144	17.74	86.384	7.713
3.099	5.785	21.982	12.726
22.92	14.269	118.006	3.471
8.12	7.327	3.471	10.412
154.168	3.471	4.628	3.471
3.051	30.466	24.681	14.654
16.385	10.798	37.793	4.628
18.067	6.942	8.098	64.402
1.994	8.484	3.471	35.865
2.571	6.942	4.628	18.125
11.1	5.785	15.426	39.335
4.613	6.942	6.556	19.668
0.601	5.785	4.628	6.942
0.841	8.098	5.785	120.32
10.066	7.327	19.282	5.785
16.169	5.785	2.314	26.224
3.291	23.91	18.511	3.471
3.604	4.628	6.556	10.798
3.58	7.327	10.412	27.381
6.439	5.785	20.825	5.399
9.994	5.785	32.78	11.955
6.511	5.785	3.471	9.255
2.619	6.17	18.511	9.641
29.887	10.798	5.785	4.628
9.033	3.471	7.713	3.471
9.538	7.327	4.628	32.394
1.297	5.785	146.93	13.112
229.895	5.785	78.671	31.623
3.388	19.668	4.628	4.628
5.069	3.471	6.942	4.628
2.859	7.713	23.524	5.785
34.764	31.237	4.628	11.955
23.184	3.471	3.471	8.484
5.237	10.027	104.123	3.471
2.835	10.798	195.52	3.471
5.43	15.811	8.484	5.785
1.586	6.17	6.942	45.12
6.174	7.327	30.851	11.569
1.417	6.942	20.825	18.896
445.832	16.968	16.197	59.389
9.418	4.628	12.341	20.053
10.595	3.471	3.471	21.982
4.108	16.197	38.564	8.484
13.959	6.942	9.255	5.785
11.532	3.471	20.439	47.82
6.247	3.471	6.17	5.785
24.866	3.471	13.112	10.027
88.34	13.883	8.098	24.681
1.177	4.628	6.17	26.995
26.283	4.628	12.341	12.341
3.796	3.471	43.192	8.098
1.201	3.471	9.255	11.184
3.171	4.628	354.019	26.995
2.114	5.785	5.785	6.942
3.7	10.798	8.484	3.471
4.853	6.942	58.618	3.471
6.126	14.269	8.87	66.716
1.754	20.439	85.227	3.471
1.057	20.825	3.471	22.753
6.367	8.484	5.785	9.255
8.313	4.628	3.471	6.17
10.451	9.255	7.327	7.327
119.717	36.636	11.569	28.152
1.97	22.753	3.471	39.335
39.978	8.098	4.628	6.942
1.129	97.567	8.484	14.269
7.568	8.484	47.048	7.713
4.805	10.027	7.713	18.511
0.721	6.942	3.471	53.99
4.829	8.87	3.471	11.184
2.018	3.471	27.766	15.811
0.961	16.583	5.785	47.434
3.868	14.269	3.471	62.86
8.193	23.91	4.628	48.591
34.188	3.471	5.785	58.232
68.255	14.654	23.139	11.569
2.547	12.341	10.027	6.556
1.562	22.367	4.628	51.676
0.721	10.412	10.027	20.053
5.021	5.785	4.628	4.628
71.763	12.341	16.583	7.327
104.653	12.726	7.327	52.062
4.252	8.484	5.399	36.636
10.619	10.027	5.399	41.649
3.604	5.785	3.471	40.878
3.051	10.027	3.471	6.942
25.13	11.569	8.484	8.87
4.709	5.785	8.484	20.825
10.547	14.269	8.87	23.91
3.892	4.628	6.17	3.471
2.138	10.412	10.412	16.197
1.033	3.471	6.17	71.729
2.835	6.942	3.471	3.471
2.018	3.471	3.471	4.628
3.508	4.628	53.219	10.412
1.153	4.628	9.641	4.628
1.081	5.399	10.027	79.057
3.051	5.785	4.628	51.29
0.937	4.628	84.07	5.785
2.09	23.91	4.628	65.173
3.051	14.269	5.785	3.085
10.763	9.255	4.628	123.791
5.31	5.399	7.713	15.426
1.225	3.085	44.734	3.471
4.757	5.399	6.942	21.596
1.345	5.013	19.668	97.953
35.149	13.112	4.628	4.628
1.754	2.314	60.931	19.282
8.913	9.255	90.24	29.309
2.114	7.713	20.825	85.227
12.181	6.556	14.654	28.152
2.547	10.798	4.628	10.412
3.82	100.653	7.713	3.471
1.081	10.798	3.471	7.327
2.066	20.053	7.327	17.354
1.49	22.753	5.399	44.734
14.896	5.785	8.098	12.341
1.61	13.497	188.193	98.724
217.234	4.628	6.942	4.628
5.646	3.471	6.17	3.471
3.748	8.87	4.628	3.471
6.823	23.139	428.063	22.367
3.075	4.628	469.712	87.155
3.796	12.341	11.184	3.471
1.081	5.785	35.865	6.17
28.085	5.785	22.753	10.798
1.081	11.184	3.471	13.112
2.523	49.362	28.538	182.023
0.841	7.327	18.896	81.37
1.393	3.471	13.883	7.713
2.835	4.628	11.184	5.785
1.105	17.354	16.197	88.698
1.201	4.628	42.421	7.327
13.598	18.125	3.471	8.484
3.339	3.471	5.785	79.057
9.105	16.583	16.968	13.883
55.258	5.785	3.471	50.905
3.436	10.798	5.399	3.085
5.406	12.726	13.883	4.628
1.73	7.327	445.416	5.399
1.393	3.471	40.107	41.649
15.232	15.426	3.471	80.985
1.225	8.484	32.394	75.2
143.093	20.439	3.471	3.471
9.562	23.139	6.942	93.325
4.517	5.785	155.028	45.506
2.715	11.184	3.471	5.785
3.652	13.112	6.942	3.471
5.358	11.955	191.278	10.798
1.225	4.628	8.484	84.07
0.817	10.412	33.165	5.785
3.484	9.641	7.327	46.277
1.345	11.955	3.471	24.295
6.247	5.785	3.471	8.098
1.898	3.471	9.641	38.179
18.643	12.726	17.354	11.184
4.469	11.955	4.628	13.883
3.988	8.87	13.497	28.152
9.033	7.327	5.785	4.628
0.865	6.942	13.883	4.628
11.196	28.923	19.668	3.471
0.601	13.112	14.654	6.942
4.325	7.327	3.471	7.327
0.961	5.785	3.471	4.628
0.841	13.112	28.538	139.602
233.619	5.785	20.439	15.426
45.72	10.412	4.628	72.886
2.33	13.883	183.18	4.628
2.547	11.955	65.173	5.785
10.499	7.327	32.78	20.439
15.592	4.628	217.502	112.222
3.123	6.942	5.785	24.295
13.31	26.995	5.785	50.133
2.378	111.065	26.995	5.785
15.592	3.471	15.811	25.067
68.832	5.785	5.785	47.434
19.076	16.583	11.955	3.471
2.354	56.689	19.668	3.471
4.397	15.04	15.426	18.125
7.544	5.785	4.628	3.471
20.734	3.471	11.955	16.583
0.601	8.87	4.628	90.626
2.691	52.833	5.399	25.452
14.103	10.027	11.955	3.471
2.451	3.471	3.471	4.628
137.663	8.098	8.87	10.027
7.952	3.471	59.003	145.387
23.04	3.471	28.152	21.596
2.499	10.412	6.17	4.628
1.153	7.327	6.17	487.066
5.261	14.269	6.942	5.399
8.841	17.74	5.399	3.471
102.947	8.098	10.412	35.093
23.761	5.785	12.341	16.583
5.382	11.184	11.569	38.95
5.117	3.471	10.027	5.785
0.961	15.811	5.785	13.883
1.105	7.327	5.785	13.883
61.912	5.785	6.942	3.471
1.706	12.341	55.532	68.644
43.485	4.628	79.057	89.855
13.43	10.412	12.726	47.048
12.397	6.942	8.484	32.008
4.373	3.471	16.583	3.471
2.234	62.86	8.87	8.484
2.571	8.87	40.492	8.484
1.538	5.785	1080.18	3.471
2.234	4.628	19.668	23.139
32.746	4.628	15.811	26.224
19.652	16.968	4.628	25.452
0.601	66.716	3.471	77.514
66.549	15.811	5.399	74.815
9.514	17.354	10.027	16.968
13.694	7.327	15.04	13.497
0.841	15.426	6.17	8.484
2.883	8.484	3.471	58.618
12.541	7.327	10.798	81.37
1.682	8.484	5.785	11.955
17.658	11.955	4.628	3.471
74.79	18.896	10.027	3.471
66.117	21.21	9.255	26.609
29.19	8.484	31.623	4.628
25.923	13.883	21.21	40.492
2.643	8.484	13.497	3.471
17.73	6.942	19.282	6.942
8.433	32.78	6.942	10.412
10.835	6.556	3.471	39.721
16.553	4.628	3.471	21.982
1.249	4.628	3.471	10.412
23.569	7.327	8.484	77.9
10.955	8.87	13.112	12.726
0.961	3.471	3.471	52.833
1.249	3.471	61.703	16.968
0.24	26.609	8.484	33.551
5.982	75.586	10.798	15.426
1.754	5.399	11.955	25.838
2.619	4.628	11.955	28.152
57.972	3.471	5.785	59.003
2.354	7.713	3.471	57.461
4.829	8.484	5.399	3.471
15.929	12.341	7.713	8.484
86.346	6.942	3.471	17.74
27.196	6.942	50.905	4.628
2.403	8.87	7.713	8.87
6.03	13.497	7.327	23.524
1.225	11.569	15.04	34.322
9.586	4.628	39.721	7.713
4.757	8.484	9.255	59.003
3.147	4.628	39.335	3.471
118.347	5.399	3.471	22.367
0.961	13.497	10.412	6.17
0.721	3.471	5.785	3.471
45.311	7.327	7.327	13.883
51.558	9.641	9.255	16.197
92.4	4.628	27.766	5.785
300.12	44.734	10.027	24.681
31.377	9.641	1662.5	50.133
3.147	13.112	3.471	5.785
33.587	5.785	20.439	5.785
4.685	4.628	3.471	7.327
162.481	6.942	4.628	20.053
0.961	9.641	16.583	4.628
13.742	7.327	13.883	63.245
271.074	28.152	6.942	23.139
324.506	18.511	23.91	49.362
0.721	7.713	68.259	16.968
168.968	10.027	34.708	23.139
20.758	11.184	89.083	3.856
1.249	23.524	5.399	19.668
10.979	9.641	55.918	42.806
4.325	6.942	3.471	9.255
2.378	37.407	10.798	41.649
118.852	5.785	15.04	31.623
19.628	3.471	5.785	28.152
3.147	25.067	113.764	3.471
15.208	4.628	6.942	13.112
4.829	3.471	13.883	113.764
5.237	6.942	3.471	3.471
22.559	5.399	4.628	3.471
103.163	69.416	6.942	26.995
24.794	8.484	64.017	42.035
11.724	10.027	5.785	7.713
0.841	40.492	10.412	13.497
1.369	7.327	5.785	4.628
1.273	13.112	10.412	12.341
7.808	6.17	3.471	148.087
2.234	6.17	4.628	28.152
36.83	10.798	28.152	23.139
36.782	5.785	30.851	13.497
4.517	25.067	13.112	24.681
2.282	16.197	3.471	28.923
25.731	13.112	3.471	63.631
214.928	4.628	787.095	8.484
10.931	10.798	3.471	19.668
33.347	8.484	18.896	5.785
1.682	19.668	3.471	6.17
4.373	5.785	3.471	59.389
8.457	12.726	18.125	8.484
3.7	8.87	25.838	25.067
97.301	21.982	5.785	61.317
4.949	5.399	5.785	15.811
2.931	15.04	19.282	19.668
141.051	13.883	12.341	15.811
1.033	4.628	30.466	6.17
1.009	21.21	5.785	51.676
16.385	3.471	45.506	5.785
2.907	18.896	112.222	5.785
146.841	3.471	4.628	3.471
1.393	11.569	7.327	25.838
29.142	73.658	59.003	60.546
20.373	8.484	4.628	43.578
57.252	20.825	11.569	9.641
16.721	11.955	8.484	21.596
1.081	38.179	3.471	72.501
169.929	8.484	12.726	51.676
1.393	9.255	6.942	81.37
40.194	6.17	10.798	14.269
28.374	7.327	5.785	7.327
1.201	58.232	3.471	5.785
38.632	3.471	3.471	38.95
12.421	10.027	5.785	109.522
3.652	3.471	11.569	4.628
10.595	20.053	530.258	6.17
9.105	7.327	15.04	8.87
4.421	10.412	3.471	26.224
1.393	3.471	3.471	20.825
10.667	10.027	5.399	6.942
4.589	13.497	10.027	4.628
12.637	3.471	3.471	7.327
6.078	5.785	6.17	123.405
4.661	9.255	3.471	24.295
2.282	5.785	5.785	72.886
2.667	16.968	10.798	3.471
6.078	93.711	3.471	16.968
0.721	17.354	83.299	63.631
47.329	11.184	3.471	4.628
15.136	3.471	21.596	8.484
1.249	8.87	171.611	3.471
4.853	11.955	27.766	11.569
1.393	21.21	3.471	13.497
1.369	13.883	4.628	5.785
23.112	5.785	3.471	3.471
0.937	54.376	14.269	15.811
192.152	7.713	8.484	5.785
1.105	6.17	3.471	5.399
1.297	3.471	3.471	21.21
2.955	16.968	32.78	10.027
9.033	9.255	5.399	3.471
4.397	8.098	5.013	19.668
5.766	10.027	222.515	22.367
3.291	3.471	3.471	94.868
20.205	8.87	21.596	5.785
8.625	8.098	4.628	38.564
8.361	14.654	19.668	3.471
129.255	5.785	6.942	20.439
3.219	34.708	9.641	10.412
4.901	10.027	97.567	15.811
79.811	13.883	15.04	20.439
2.739	5.785	5.785	67.873
6.487	14.654	7.327	13.112
3.123	8.87	13.883	19.282
72.411	16.968	56.689	47.434
1.297	3.471	4.628	23.139
23.232	3.471	3.471	5.785
4.228	17.354	39.721	5.785
1.586	57.461	27.381	26.224
3.604	14.269	38.564	77.514
14.175	11.955	40.492	15.426
2.066	15.04	5.785	6.17
63.81	13.497	48.205	20.053
4.493	5.785	29.694	3.471
9.37	34.322	5.785	38.179
9.105	4.628	5.399	8.87
4.252	13.883	3.471	42.806
10.811	13.883	5.399	16.968
1.922	7.713	16.583	79.442
18.571	8.098	10.412	16.197
20.998	15.426	76.357	26.995
0.601	45.891	5.785	10.798
4.565	4.628	4.628	3.471
1.826	4.628	8.484	8.87
11.076	10.027	60.16	3.471
38.44	15.426	3.471	37.793
5.31	7.327	3.471	7.713
3.748	11.184	7.327	6.942
3.291	7.327	16.968	48.977
2.258	3.471	8.87	30.466
10.163	6.17	3.471	3.471
1.393	8.87	10.412	22.753
1.249	3.471	16.968	8.87
1.225	10.027	23.139	29.694
31.473	5.785	5.399	7.327
1.105	8.484	23.139	34.708
144.294	15.04	10.027	10.027
2.09	3.471	9.641	19.668
1.802	19.282	3.471	208.632
2.066	9.255	81.37	118.006
2.931	16.197	3.471	39.721
15.52	3.471	246.425	80.599
1.874	10.412	173.925	56.304
1.081	32.394	7.327	7.327
1.225	15.811	3.471	10.027
1.538	10.412	28.538	18.125
6.679	11.184	29.309	4.628
15.448	8.87	5.785	4.628
2.523	14.654	4.628	12.726
0.721	7.327	20.825	80.599
0.817	10.027	8.484	7.327
2.499	11.569	6.17	87.926
0.601	15.04	620.884	9.641
6.967	106.052	3.471	16.197
1.057	5.785	7.713	30.08
1.442	7.713	13.883	16.968
9.346	27.766	3.471	25.067
11.508	5.785	7.327	28.538
4.445	4.628	24.295	3.471
3.82	7.327	50.133	25.452
2.162	25.838	4.628	39.721
19.797	10.412	3.471	10.412
2.523	3.471	3.471	12.341
5.286	15.426	3.471	23.524
85.505	4.628	58.618	87.155
2.282	3.471	4.628	3.471
2.835	4.628	4.628	5.785
6.439	11.955	18.896	4.628
5.502	5.785	12.341	13.883
6.799	7.327	3.471	4.628
1.249	3.471	213.646	18.896
3.315	18.125	59.003	63.245
2.427	5.785	20.825	14.654
4.421	8.484	16.197	26.609
6.391	5.399	7.327	32.394
2.042	8.484	18.896	22.753
2.955	23.524	94.097	4.628
1.225	11.955	9.255	107.594
2.066	8.484	85.613	18.125
7.424	14.654	243.726	23.139
0.601	7.327	3.471	5.785
12.373	16.197	55.147	52.062
3.82	18.511	728.863	8.87
30.848	10.412	27.381	25.838
3.964	7.327	11.184	5.785
5.045	8.87	40.878	6.17
17.298	7.327	3.471	9.255
4.036	10.798	7.327	13.497
12.733	5.785	26.609	14.269
10.835	3.471	8.484	19.282
3.724	4.628	6.17	13.883
88.292	8.098	123.02	67.873
169.184	10.798	15.426	24.295
3327.75	11.569	91.397	58.618
6.655	8.87	11.569	16.968
10.859	18.896	4.628	5.785
10.235	18.896	6.17	18.511
0.961	8.87	16.197	3.471
8.144	23.91	16.197	19.282
5.766	15.426	6.942	3.471
2.811	8.484	3.471	3.471
1.153	16.583	4.628	8.87
1.201	7.327	36.25	3.471
3.291	65.559	156.185	5.785
18.019	23.139	111.451	NaN
261.2	12.341	5.785	NaN
3.075	7.327	5.785	NaN
5.478	11.569	221.358	NaN
75.895	3.471	30.466	NaN
22.319	5.785	13.497	NaN
10.018	46.663	325.096	NaN
0.144	15.426	7.327	NaN
130.696	6.17	7.327	NaN
2.162	14.654	6.17	NaN
3.892	3.471	7.327	NaN
2.571	12.726	3.471	NaN
3.796	4.628	3.471	NaN
23.16	11.569	48.977	NaN
1.946	5.785	111.836	NaN
83.943	12.726	8.484	NaN
6.126	4.628	5.785	NaN
149.604	4.628	4.628	NaN
12.949	7.327	15.811	NaN
68.303	7.713	4.628	NaN
2.859	11.184	16.583	NaN
34.188	5.399	5.399	NaN
57.083	7.327	6.17	NaN
15.905	8.87	5.785	NaN
191.143	5.785	3.471	NaN
28.325	16.968	8.484	NaN
2.378	8.484	4.628	NaN
4.036	8.87	22.753	NaN
10.355	3.471	194.749	NaN
596.132	9.641	5.785	NaN
13.166	5.785	57.846	NaN
2.378	16.197	4.628	NaN
1.946	5.785	24.681	NaN
4750.44	6.17	7.327	NaN
2.595	11.569	34.322	NaN
7.304	5.785	7.327	NaN
12.469	9.255	18.511	NaN
5.358	11.955	3.471	NaN
17.25	20.439	3.471	NaN
1.946	3.471	21.596	NaN
329.215	16.583	10.412	NaN
4.036	11.569	7.327	NaN
1.946	13.112	17.354	NaN
31.329	6.17	17.354	NaN
41.828	6.942	37.407	NaN
2.162	15.04	5.785	NaN
3.892	3.471	5.785	NaN
2.378	15.04	13.497	NaN
2.162	11.569	3.085	NaN
95.668	8.87	326.639	NaN
2891.75	8.484	9.641	NaN
41.515	50.905	14.654	NaN
3.267	4.628	8.87	NaN
4.373	3.471	5.785	NaN
1.946	38.564	6.942	NaN
1.946	10.027	3.856	NaN
328.902	11.184	25.067	NaN
4.397	3.471	20.053	NaN
3.075	3.471	68.259	NaN
6.487	13.112	6.17	NaN
3.916	5.399	12.726	NaN
4.589	16.583	32.394	NaN
7.304	11.569	9.641	NaN
95.019	5.785	8.87	NaN
16.577	10.412	4.628	NaN
13.262	6.942	24.681	NaN
3.339	123.02	5.785	NaN
6.102	5.785	3.471	NaN
14.968	46.663	10.412	NaN
7.688	14.269	16.583	NaN
9.826	3.471	13.883	NaN
2.643	10.027	22.367	NaN
9.802	7.327	3.471	NaN
10.643	8.87	20.825	NaN
6.439	18.511	4.628	NaN
55.258	3.471	53.604	NaN
68.591	17.354	17.74	NaN
13.502	13.883	4.628	NaN
5.045	4.628	3.471	NaN
22.295	6.17	17.354	NaN
1.946	3.471	8.484	NaN
13.382	5.785	10.798	NaN
16.241	3.471	15.04	NaN
3.075	8.87	11.184	NaN
46.368	9.641	16.583	NaN
1.946	5.785	7.327	NaN
7.208	7.713	3.471	NaN
8.913	6.17	5.785	NaN
15.592	17.74	8.87	NaN
4.541	34.708	5.785	NaN
3.892	3.471	4.628	NaN
1.946	12.726	5.785	NaN
7.039	10.798	5.785	NaN
4.132	6.556	4.628	NaN
5.261	7.327	20.439	NaN
15.712	6.17	19.282	NaN
42.668	5.785	9.641	NaN
25.394	23.524	4.628	NaN
11.94	3.471	3.471	NaN
8.265	12.341	7.327	NaN
3.508	24.681	3.471	NaN
7.232	13.883	9.641	NaN
2.811	7.327	6.942	NaN
2.162	21.982	3.471	NaN
8.865	10.412	62.088	NaN
75.487	13.497	8.098	NaN
54.537	15.04	17.74	NaN
4.373	64.402	5.785	NaN
4.084	4.628	8.484	NaN
4.637	4.628	24.681	NaN
22.103	3.471	3.471	NaN
41.275	3.471	12.726	NaN
4.325	4.628	34.322	NaN
1.946	9.255	7.327	NaN
5.117	13.112	3.471	NaN
3.388	10.412	3.471	NaN
6.174	15.426	5.399	NaN
15.4	9.255	4.628	NaN
20.998	6.942	45.891	NaN
3.123	11.569	53.219	NaN
13.766	11.955	10.798	NaN
4.781	29.309	4.628	NaN
2.162	8.484	4.628	NaN
9.922	10.798	3.471	NaN
77.841	11.184	9.255	NaN
9.033	14.269	3.471	NaN
1.946	12.341	5.785	NaN
3.099	22.367	43.963	NaN
11.58	6.17	286.146	NaN
20.517	15.811	3.471	NaN
14.151	11.184	8.87	NaN
6.703	3.471	10.412	NaN
6.751	3.471	3.471	NaN
12.493	26.224	21.596	NaN
3.099	26.609	3.471	NaN
4.421	34.708	3.471	NaN
21.19	15.811	3.471	NaN
97.758	7.327	8.484	NaN
43.894	3.471	67.487	NaN
7.544	7.327	3.471	NaN
2.162	3.471	49.362	NaN
19.652	5.399	3.471	NaN
17.682	11.184	4.628	NaN
59.438	5.785	6.942	NaN
23.232	5.785	23.524	NaN
6.487	5.399	334.737	NaN
5.934	8.87	5.785	NaN
13.814	37.793	30.851	NaN
5.454	6.556	5.785	NaN
8.361	12.341	10.027	NaN
13.046	4.628	15.811	NaN
4.3	4.628	8.098	NaN
3.243	6.942	6.942	NaN
8.649	6.17	9.255	NaN
2.162	3.471	4.628	NaN
14.055	14.269	5.785	NaN
45.792	18.896	9.255	NaN
25.683	15.811	10.412	NaN
53.239	4.628	71.344	NaN
282.75	12.341	3.471	NaN
37.407	21.596	23.139	NaN
10.739	3.471	11.955	NaN
21.19	19.668	33.936	NaN
46.104	4.628	3.471	NaN
190.398	8.87	6.942	NaN
2.595	3.471	8.87	NaN
11.46	4.628	80.599	NaN
6.006	49.748	12.341	NaN
606.463	7.713	9.641	NaN
6.967	4.628	5.399	NaN
7.448	10.798	3.471	NaN
2.403	3.471	63.631	NaN
243.95	14.654	416.108	NaN
3.291	3.471	3.471	NaN
400.641	21.21	6.17	NaN
26.307	3.471	745.832	NaN
54.056	8.484	3.471	NaN
2.643	16.583	6.942	NaN
15.881	13.497	18.896	NaN
29.911	7.327	26.995	NaN
50.116	6.942	5.785	NaN
26.211	7.713	3.471	NaN
1.946	11.184	31.237	NaN
1.946	10.412	13.497	NaN
5.862	8.484	25.452	NaN
1173.31	7.327	8.484	NaN
17.01	6.942	20.439	NaN
24.746	12.726	10.412	NaN
1.946	11.184	3.471	NaN
6.487	8.87	73.272	NaN
5.958	12.726	20.439	NaN
100.016	4.628	20.825	NaN
1.946	3.471	21.21	NaN
4.541	8.484	11.184	NaN
3.556	11.569	7.327	NaN
7.376	10.027	8.484	NaN
14.631	13.883	6.942	NaN
11.364	4.628	3.471	NaN
20.109	8.484	5.399	NaN
3.099	18.125	3.471	NaN
2.595	22.753	57.846	NaN
34.548	13.497	57.846	NaN
9.25	10.412	5.785	NaN
7.616	11.955	3.471	NaN
112.365	12.341	3.471	NaN
14.055	13.497	10.798	NaN
270.594	3.471	29.309	NaN
208.369	3.471	3.471	NaN
2.403	10.412	15.04	NaN
22.343	3.471	15.04	NaN
3.171	5.785	8.484	NaN
2.811	14.654	9.255	NaN
2.883	5.785	59.389	NaN
14.151	5.785	3.471	NaN
68.375	15.426	3.471	NaN
2.595	5.785	37.022	NaN
6.655	11.955	5.785	NaN
1.946	3.471	15.04	NaN
1.946	7.327	3.471	NaN
12.445	3.471	5.399	NaN
199.36	21.21	2.314	NaN
24.554	8.484	2.314	NaN
16.385	8.87	213.26	NaN
83.415	11.569	13.112	NaN
13.646	3.471	3.471	NaN
4.877	14.654	19.282	NaN
8.433	4.628	25.452	NaN
27.437	16.968	8.484	NaN
3.267	13.497	3.471	NaN
27.965	3.471	7.327	NaN
1.946	10.798	6.17	NaN
2.162	6.942	8.484	NaN
6.006	3.471	4.628	NaN
2.571	6.556	8.87	NaN
4.06	4.628	7.327	NaN
3.964	5.785	8.87	NaN
7.544	3.471	6.17	NaN
3.964	3.471	10.027	NaN
72.363	10.027	3.471	NaN
38.536	3.471	8.484	NaN
91.8	16.968	6.942	NaN
32.794	20.053	3.471	NaN
2.811	8.484	4.628	NaN
4.228	17.74	9.255	NaN
37.335	13.497	3.471	NaN
23.256	20.053	5.785	NaN
28.085	8.87	23.524	NaN
4.925	3.471	3.471	NaN
1.201	18.125	3.471	NaN
52.903	5.785	13.497	NaN
2.378	5.785	3.471	NaN
4.373	15.811	10.027	NaN
2.378	8.87	8.484	NaN
1584.74	10.412	6.942	NaN
3.556	15.811	10.027	NaN
22.776	8.098	11.569	NaN
13.286	11.569	10.027	NaN
2.643	12.341	7.327	NaN
3.844	3.471	8.87	NaN
43.053	18.511	92.168	NaN
2.162	6.17	3.471	NaN
4.973	10.027	5.785	NaN
2.162	13.883	3.471	NaN
34.428	7.713	8.87	NaN
22.728	8.484	6.556	NaN
2.595	17.354	33.936	NaN
3.916	21.21	3.471	NaN
2.162	3.471	24.681	NaN
14.199	11.184	3.471	NaN
29.887	19.282	5.399	NaN
24.578	6.556	25.452	NaN
5.334	10.027	11.569	NaN
3.147	5.785	40.492	NaN
10.883	35.865	4.628	NaN
146.192	12.726	60.931	NaN
124.666	3.471	6.942	NaN
73.709	32.008	8.484	NaN
143.333	8.87	5.785	NaN
3.364	10.412	31.623	NaN
183.887	13.112	11.184	NaN
2.378	10.027	3.471	NaN
2.643	4.628	8.87	NaN
46.993	18.896	10.412	NaN
18.379	14.654	8.484	NaN
14.319	3.471	5.785	NaN
4.228	13.883	5.399	NaN
138.841	14.269	6.556	NaN
1.946	3.471	8.484	NaN
4.445	9.255	5.785	NaN
2.595	19.282	5.785	NaN
2.162	5.399	45.506	NaN
2.162	5.785	34.708	NaN
4.18	16.197	3.471	NaN
53.744	18.896	4.628	NaN
5.91	10.027	7.327	NaN
56.291	14.269	126.105	NaN
24.914	10.798	6.942	NaN
5.598	12.726	10.412	NaN
62.297	5.785	4.628	NaN
29.575	19.668	15.04	NaN
7.28	17.354	3.471	NaN
2.162	7.713	12.726	NaN
2.162	4.628	3.471	NaN
5.598	9.641	84.841	NaN
273.068	8.87	5.785	NaN
11.052	15.811	9.255	NaN
119.717	9.255	3.471	NaN
17.538	7.327	6.17	NaN
1.946	13.497	5.785	NaN
9.802	6.942	3.471	NaN
3.46	6.17	3.471	NaN
6.198	4.628	4.628	NaN
4.469	6.556	7.327	NaN
7.328	15.04	12.726	NaN
16.169	10.798	3.471	NaN
2.378	4.628	21.596	NaN
11.844	9.641	6.942	NaN
13.574	8.484	6.17	NaN
2.619	12.341	40.107	NaN
3.051	6.942	6.17	NaN
2.378	6.17	92.168	NaN
54.032	11.184	8.098	NaN
2.595	6.942	60.546	NaN
8.337	5.785	11.955	NaN
261.224	13.497	4.628	NaN
2.162	3.471	18.896	NaN
5.574	11.955	39.721	NaN
35.077	25.838	3.471	NaN
2.162	14.654	72.115	NaN
55.354	11.184	21.21	NaN
1.946	6.942	8.87	NaN
1.682	4.628	4.628	NaN
2.162	11.955	3.471	NaN
5.069	14.654	3.471	NaN
30.007	10.027	144.23	NaN
64.699	13.112	4.628	NaN
19.556	11.184	10.412	NaN
421.663	3.471	4.628	NaN
3.82	14.269	4.628	NaN
1.946	5.785	16.583	NaN
5.165	13.112	4.628	NaN
3.123	16.583	4.628	NaN
20.806	72.886	53.99	NaN
3.628	9.641	3.471	NaN
1.946	3.471	3.471	NaN
75.631	6.942	10.412	NaN
24.626	5.785	7.327	NaN
2.162	3.471	38.179	NaN
3.267	57.846	16.583	NaN
4.036	6.17	6.17	NaN
2.883	20.053	3.471	NaN
66.141	10.412	5.785	NaN
2.571	10.027	3.471	NaN
7.039	6.17	6.17	NaN
25.803	60.16	101.809	NaN
4.204	3.471	5.399	NaN
30.223	10.798	3.471	NaN
3.484	16.583	51.29	NaN
30.223	3.471	9.255	NaN
3.027	20.825	6.942	NaN
3.315	3.471	5.399	NaN
9.826	9.255	25.452	NaN
1.946	6.942	15.04	NaN
3.027	6.942	20.053	NaN
59.822	58.232	14.269	NaN
3.099	4.628	9.641	NaN
4.781	34.322	13.497	NaN
2.378	6.942	3.471	NaN
12.301	15.04	4.628	NaN
9.658	7.713	5.785	NaN
46.536	7.327	3.471	NaN
3.508	9.641	10.798	NaN
27.533	16.583	3.471	NaN
11.748	8.098	6.17	NaN
33.587	8.87	7.327	NaN
1.586	5.785	773.212	NaN
73.613	25.067	8.87	NaN
7.784	32.78	3.471	NaN
286.33	16.968	4.628	NaN
5.358	3.471	42.421	NaN
6.583	4.628	7.327	NaN
1.946	12.341	17.354	NaN
16.986	13.112	8.484	NaN
7.904	55.147	11.569	NaN
133.171	10.412	5.785	NaN
209.69	5.785	706.882	NaN
2.643	17.74	5.785	NaN
116.137	25.838	23.139	NaN
3.412	5.785	6.942	NaN
2.378	16.583	3.471	NaN
4.156	4.628	14.269	NaN
2.619	10.798	6.942	NaN
54.176	7.327	3.471	NaN
15.52	15.426	3.471	NaN
49.756	5.785	3.471	NaN
1668.78	10.027	5.785	NaN
3.123	8.484	270.335	NaN
1.946	12.341	102.195	NaN
1.946	10.798	25.452	NaN
6.607	5.785	32.78	NaN
8.577	5.785	15.426	NaN
2.811	13.497	15.04	NaN
1.946	10.027	11.184	NaN
8.649	11.569	8.87	NaN
1.946	3.471	5.785	NaN
3343.13	53.99	6.942	NaN
1.946	7.327	9.641	NaN
2.859	5.399	6.17	NaN
2.378	7.327	3.471	NaN
1.946	8.484	13.883	NaN
36.206	11.955	15.426	NaN
2.811	4.628	10.412	NaN
5.093	12.726	3.471	NaN
28.95	10.798	25.067	NaN
7.808	14.269	5.785	NaN
9.081	64.788	4.628	NaN
41.563	8.098	7.327	NaN
2.354	3.471	3.471	NaN
9.178	11.569	11.569	NaN
26.163	3.471	18.125	NaN
2.162	7.327	19.282	NaN
45.191	10.412	3.471	NaN
5.67	8.87	5.785	NaN
8.601	6.556	3.471	NaN
1.946	14.654	5.785	NaN
2.595	25.452	22.367	NaN
4.517	11.569	4.628	NaN
9.826	7.327	4.628	NaN
9.226	5.785	160.813	NaN
3.267	3.471	74.815	NaN
124.017	21.982	6.17	NaN
6.511	6.942	3.471	NaN
1.946	5.785	12.341	NaN
16.89	11.955	8.87	NaN
3.628	6.942	11.955	NaN
67.438	5.785	11.569	NaN
7.159	12.726	3.471	NaN
1.946	15.426	11.184	NaN
213.222	11.569	11.184	NaN
4.973	16.197	3.471	NaN
120.293	11.569	13.497	NaN
1031.83	18.125	6.17	NaN
5.213	7.327	19.282	NaN
2.403	3.471	22.753	NaN
5.165	22.367	9.641	NaN
7.688	4.628	4.628	NaN
3.748	5.785	7.327	NaN
6.991	42.035	11.569	NaN
2.162	8.87	12.341	NaN
12.517	5.785	4.628	NaN
7.64	11.955	8.87	NaN
26.812	8.87	59.003	NaN
9.418	4.628	7.327	NaN
17.562	3.471	130.733	NaN
9.25	10.798	5.399	NaN
153.183	15.811	8.87	NaN
7.736	17.354	13.883	NaN
6.271	5.785	3.471	NaN
75.439	16.583	55.147	NaN
4.373	10.412	26.609	NaN
115.921	11.184	3.471	NaN
137.183	3.471	88.698	NaN
25.467	6.942	6.942	NaN
1.946	9.641	3.471	NaN
48.458	5.785	168.911	NaN
13.334	3.471	4.628	NaN
16.721	13.497	8.098	NaN
4.733	10.412	8.098	NaN
295.724	11.569	7.327	NaN
2.162	4.628	4.628	NaN
3.123	3.471	3.471	NaN
7.448	8.098	5.399	NaN
30.704	9.255	6.942	NaN
2.619	3.471	7.327	NaN
4.3	19.282	53.604	NaN
2.595	6.942	14.269	NaN
5.069	11.955	33.551	NaN
5.141	5.785	3.471	NaN
3.267	13.883	51.676	NaN
59.198	3.471	5.399	NaN
3.532	11.955	21.21	NaN
12.877	13.497	56.304	NaN
13.31	4.628	173.153	NaN
3.267	3.471	3.471	NaN
4.997	6.17	3.471	NaN
863.363	4.628	23.139	NaN
3.676	10.412	5.785	NaN
1.946	23.139	3.471	NaN
4.925	6.942	3.471	NaN
15.424	22.367	8.484	NaN
7.736	10.027	15.04	NaN
8.505	34.322	7.327	NaN
3.315	3.471	11.184	NaN
11.124	17.74	8.484	NaN
11.412	5.785	10.798	NaN
3.099	6.556	3.471	NaN
8.457	20.439	7.713	NaN
46.008	6.942	8.87	NaN
29.599	4.628	5.785	NaN
38.921	5.399	188.193	NaN
25.851	2.314	6.17	NaN
101.506	15.426	64.788	NaN
4.829	3.471	5.785	NaN
3.291	3.471	4.628	NaN
5.237	5.785	6.17	NaN
10.355	9.641	20.053	NaN
2.162	15.811	3.471	NaN
37.431	4.628	16.583	NaN
53.143	3.471	21.21	NaN
3.58	8.87	9.641	NaN
40.53	5.785	3.471	NaN
2.595	4.628	13.497	NaN
3.58	20.053	3.471	NaN
2.162	7.327	3.471	NaN
3.508	3.471	6.942	NaN
1.946	8.484	10.798	NaN
2.162	3.471	3.471	NaN
19.604	12.341	3.471	NaN
8.457	4.628	8.484	NaN
47.377	19.282	5.399	NaN
5.141	10.798	6.942	NaN
1.946	13.112	6.556	NaN
107.152	16.968	25.067	NaN
10.066	8.098	3.471	NaN
11.388	16.197	2.314	NaN
2.378	6.17	3.471	NaN
1.946	13.883	3.471	NaN
7.304	8.484	25.067	NaN
6.511	11.955	18.896	NaN
1.946	7.713	27.381	NaN
2.162	3.471	115.307	NaN
1.946	7.327	8.098	NaN
17.442	6.942	3.471	NaN
3.964	17.354	5.785	NaN
8.985	14.654	21.982	NaN
7.928	4.628	15.04	NaN
1.946	10.027	10.027	NaN
4.228	7.327	12.341	NaN
39.209	8.484	12.341	NaN
105.782	5.785	6.942	NaN
33.467	8.098	5.785	NaN
8	6.17	12.341	NaN
3.027	3.471	3.471	NaN
22.872	12.726	3.471	NaN
7.256	19.668	7.327	NaN
11.124	3.471	10.412	NaN
5.237	20.825	116.464	NaN
14.559	30.466	33.165	NaN
163.274	12.341	10.798	NaN
3.027	3.471	6.556	NaN
4.853	15.811	214.031	NaN
51.678	3.471	3.471	NaN
32.097	6.942	40.878	NaN
14.343	3.471	3.471	NaN
1.946	3.471	3.471	NaN
5.382	6.17	11.184	NaN
7.64	26.609	3.471	NaN
1.946	10.027	41.649	NaN
16.577	6.942	17.354	NaN
6.415	25.452	3.471	NaN
19.628	3.471	9.641	NaN
84.592	6.942	5.785	NaN
25.515	29.309	9.641	NaN
2.378	5.785	3.471	NaN
3.364	12.341	8.484	NaN
46.32	15.811	4.628	NaN
5.958	8.098	3.471	NaN
1.946	5.785	3.471	NaN
5.382	15.811	3.471	NaN
284.36	3.471	3.471	NaN
3.339	12.341	3.471	NaN
13.91	8.098	10.412	NaN
5.237	16.583	4.628	NaN
18.115	6.17	71.729	NaN
18.956	10.412	9.641	NaN
8.817	3.471	4.628	NaN
3.964	20.825	5.785	NaN
10.331	30.851	6.17	NaN
4.973	6.17	3.471	NaN
31.257	12.726	880.421	NaN
5.742	16.968	75.2	NaN
19.268	15.04	134.589	NaN
29.863	3.471	9.641	NaN
15.736	3.471	14.269	NaN
6.583	8.87	4.628	NaN
1.946	10.412	17.354	NaN
17.538	16.197	4.628	NaN
18.523	10.412	38.564	NaN
4.733	4.628	6.942	NaN
12.685	9.641	49.362	NaN
9.346	5.399	15.426	NaN
2.162	6.942	5.399	NaN
75.39	5.785	3.471	NaN
56.17	10.412	26.224	NaN
5.286	11.569	271.878	NaN
729.634	9.641	28.538	NaN
1.157	16.197	3.471	NaN
1.543	8.098	5.785	NaN
1153.84	7.327	10.798	NaN
3.471	10.412	78.285	NaN
6.942	19.668	4.628	NaN
34.708	29.694	19.668	NaN
3.471	10.798	7.327	NaN
9.255	4.628	10.027	NaN
5.399	10.027	128.804	NaN
33.936	45.506	13.112	NaN
55.147	5.785	9.255	NaN
5.785	11.184	10.798	NaN
99.11	5.785	8.484	NaN
6.942	5.785	11.569	NaN
5.785	14.654	23.524	NaN
5.785	11.955	4.628	NaN
12.726	19.668	177.395	NaN
15.426	9.641	40.107	NaN
33.936	13.112	13.112	NaN
6.942	10.027	6.942	NaN
9.255	3.471	3.471	NaN
3.471	3.471	9.255	NaN
8.098	9.255	3.471	NaN
3.471	5.785	39.335	NaN
40.492	8.87	3.471	NaN
14.654	3.471	3.471	NaN
3.471	7.327	18.125	NaN
20.439	4.628	6.942	NaN
221.744	3.471	3.471	NaN
7.327	3.471	6.942	NaN
66.33	9.641	6.17	NaN
17.354	13.497	8.87	NaN
9.641	4.628	16.968	NaN
30.851	8.87	3.471	NaN
10.027	3.471	23.524	NaN
4.628	10.027	18.511	NaN
74.814	9.255	5.785	NaN
3.471	3.471	5.399	NaN
33.936	9.255	3.471	NaN
13.497	6.17	6.942	NaN
5.785	17.354	6.942	NaN
932.095	13.497	13.497	NaN
25.838	12.341	3.471	NaN
11.569	6.942	6.17	NaN
3.471	30.466	8.87	NaN
8.484	10.027	14.269	NaN
111.45	3.471	10.798	NaN
407.623	6.17	3.471	NaN
30.851	4.628	10.412	NaN
3.471	18.511	3.471	NaN
20.825	4.628	9.641	NaN
327.41	3.471	3.471	NaN
6.942	8.87	6.942	NaN
20.053	5.399	5.785	NaN
45.12	3.471	66.716	NaN
14.269	16.197	3.471	NaN
8.87	8.484	3.471	NaN
800.592	7.327	3.471	NaN
3.471	9.255	3.471	NaN
3.471	4.628	53.99	NaN
224.058	10.027	3.471	NaN
38.95	5.399	6.942	NaN
104.894	10.412	64.788	NaN
45.891	7.327	5.785	NaN
23.91	9.255	5.399	NaN
68.644	4.628	3.471	NaN
50.519	23.139	8.87	NaN
4.628	3.471	4.628	NaN
3.471	16.583	67.102	NaN
59.389	18.896	16.583	NaN
17.354	6.942	5.399	NaN
7.327	61.703	4.628	NaN
16.968	50.519	6.17	NaN
98.724	7.713	3.471	NaN
19.668	20.053	10.412	NaN
97.953	13.497	4.628	NaN
5.399	8.484	12.341	NaN
49.362	7.713	64.402	NaN
11.955	6.17	4.628	NaN
16.968	3.471	22.367	NaN
1697.98	7.713	3.471	NaN
3.471	5.785	3.471	NaN
79.828	4.628	3.471	NaN
4.628	4.628	5.785	NaN
501.72	13.112	3.471	NaN
26.224	6.17	8.098	NaN
3.471	11.184	5.785	NaN
444.259	7.713	18.511	NaN
3.471	19.668	1411.06	NaN
48.976	3.471	9.255	NaN
48.591	11.184	21.982	NaN
18.125	3.471	4.628	NaN
93.325	4.628	11.184	NaN
5.785	15.04	3.471	NaN
3.471	3.471	7.327	NaN
96.796	3.471	20.825	NaN
61.703	10.412	7.713	NaN
1313.11	10.027	13.883	NaN
118.006	3.471	3.471	NaN
16.197	12.341	28.152	NaN
3.471	5.785	3.471	NaN
73.658	5.785	3.471	NaN
28.152	8.87	3.471	NaN
1700.29	25.838	4.628	NaN
13.497	3.471	3.471	NaN
116.849	5.785	25.067	NaN
8.098	8.484	7.327	NaN
20.825	4.628	86.384	NaN
29.309	5.785	3.471	NaN
4.628	11.569	10.798	NaN
29.694	5.785	3.471	NaN
5.399	3.471	5.785	NaN
3.471	8.484	7.713	NaN
4.628	3.471	3.471	NaN
15.04	6.942	36.636	NaN
257.994	10.798	246.811	NaN
7.327	11.955	14.654	NaN
1535.62	10.027	3.471	NaN
3.471	8.098	7.327	NaN
39.721	7.713	4.628	NaN
72.886	21.21	57.075	NaN
3.471	8.87	40.878	NaN
12.341	6.17	11.569	NaN
6.942	8.484	21.982	NaN
3.471	17.354	3.471	NaN
13.883	8.484	19.282	NaN
3.471	14.654	16.583	NaN
21.982	32.394	20.825	NaN
3.471	4.628	3.471	NaN
7.327	15.811	23.139	NaN
3.085	18.125	9.255	NaN
1.543	3.471	9.255	NaN
1.543	4.628	6.17	NaN
597.744	27.381	3.471	NaN
91.783	18.511	4.628	NaN
13.883	5.785	385.642	NaN
1.157	14.269	14.654	NaN
34.322	21.596	3.471	NaN
8.098	16.583	4.628	NaN
3.471	3.471	8.484	NaN
6.17	6.17	3.471	NaN
3.471	3.471	4.628	NaN
336.665	11.569	10.412	NaN
124.562	10.027	11.184	NaN
72.886	11.955	8.484	NaN
7.327	3.471	26.224	NaN
9.255	8.87	8.484	NaN
3.471	6.942	13.497	NaN
5.785	3.471	58.232	NaN
3.471	6.17	29.694	NaN
8.87	8.484	27.381	NaN
6.942	7.327	12.341	NaN
71.729	6.942	4.628	NaN
23.91	15.04	5.785	NaN
4.628	6.942	4.628	NaN
13.112	29.694	113.379	NaN
7.713	11.569	16.583	NaN
224.443	85.227	5.399	NaN
30.08	6.17	7.327	NaN
8.098	9.641	17.354	NaN
1048.56	13.497	26.995	NaN
5.785	3.471	33.551	NaN
3.471	8.098	3.471	NaN
4.628	16.968	17.74	NaN
126.49	12.341	3.471	NaN
3.471	3.471	3.471	NaN
7.327	10.412	3.471	NaN
3.471	4.628	9.641	NaN
133.046	13.883	77.9	NaN
8.484	24.295	4.628	NaN
3.471	14.654	21.21	NaN
66.716	22.753	7.327	NaN
52.447	3.471	5.785	NaN
3.471	3.471	4.628	NaN
1.543	7.327	5.785	NaN
3.471	7.713	20.439	NaN
3.471	4.628	5.785	NaN
99.11	8.87	22.753	NaN
25.452	6.17	3.471	NaN
4.628	10.027	99.11	NaN
8.484	3.471	15.426	NaN
3.471	11.569	86.769	NaN
3.471	10.027	18.896	NaN
7.327	12.726	28.538	NaN
43.577	8.87	5.785	NaN
437.317	28.923	404.538	NaN
104.509	10.027	6.556	NaN
104.894	4.628	4.628	NaN
46.277	39.721	6.17	NaN
398.368	5.785	3.471	NaN
3.471	3.471	21.596	NaN
6.942	6.17	5.785	NaN
32.78	21.21	6.942	NaN
15.426	3.471	7.327	NaN
17.354	4.628	17.74	NaN
25.838	14.269	5.785	NaN
353.248	3.471	3.471	NaN
55.918	4.628	14.654	NaN
23.91	8.484	4.628	NaN
15.04	8.484	3.471	NaN
16.583	5.785	58.232	NaN
11.569	8.87	23.139	NaN
160.427	3.471	3.471	NaN
6.556	3.471	21.21	NaN
19.668	3.471	3.471	NaN
23.524	3.471	8.484	NaN
13.497	35.093	8.87	NaN
1.157	7.713	5.785	NaN
20.825	7.327	4.628	NaN
9.641	12.726	13.497	NaN
3.471	11.184	3.471	NaN
6.942	7.327	6.942	NaN
7.713	6.942	10.412	NaN
22.753	3.471	5.785	NaN
168.14	3.471	64.402	NaN
5.399	8.098	43.578	NaN
573.063	3.471	3.471	NaN
64.016	48.205	3.471	NaN
3.471	10.027	3.471	NaN
4.628	11.569	3.471	NaN
28.152	6.17	4.628	NaN
3.471	9.641	3.471	NaN
50.519	8.484	18.896	NaN
3.471	15.04	3.471	NaN
18.511	26.609	8.87	NaN
6.942	11.184	6.17	NaN
16.197	8.098	4.628	NaN
186.65	4.628	11.184	NaN
81.37	11.955	15.04	NaN
4.628	3.471	4.242	NaN
10.027	4.242	3.471	NaN
10.412	3.471	4.628	NaN
6.942	7.327	3.471	NaN
4.628	15.04	3.471	NaN
236.398	3.471	9.641	NaN
45.506	11.569	5.785	NaN
6.942	8.484	23.139	NaN
1.543	7.327	13.883	NaN
7.327	5.785	3.471	NaN
40.878	5.785	3.471	NaN
5.785	15.04	3.471	NaN
89.469	14.654	4.628	NaN
3.471	62.474	18.125	NaN
194.749	9.641	3.471	NaN
254.138	6.942	16.968	NaN
3.471	11.955	16.583	NaN
32.394	15.811	15.04	NaN
4.628	8.87	6.17	NaN
239.098	11.569	6.17	NaN
8.87	9.255	3.471	NaN
3.471	15.426	16.583	NaN
97.182	10.027	4.628	NaN
3.471	12.341	4.628	NaN
103.738	6.942	10.027	NaN
131.118	12.726	10.027	NaN
89.854	11.184	10.412	NaN
27.381	10.027	53.99	NaN
118.006	4.628	3.471	NaN
92.94	20.439	41.264	NaN
36.636	6.942	103.352	NaN
6.942	15.426	10.798	NaN
3.471	3.471	22.367	NaN
3.471	6.942	116.85	NaN
80.213	20.825	33.551	NaN
3.471	19.282	10.027	NaN
59.774	16.197	8.484	NaN
37.793	6.942	39.335	NaN
109.137	3.471	22.753	NaN
239.098	3.471	3.471	NaN
4.628	5.785	3.471	NaN
3.471	11.955	8.87	NaN
4.628	9.641	11.184	NaN
156.185	6.942	13.112	NaN
51.676	110.294	5.399	NaN
11.184	8.87	3.471	NaN
21.596	3.471	5.785	NaN
300.8	6.17	9.255	NaN
13.883	4.628	3.471	NaN
3.471	20.439	3.471	NaN
661.375	5.785	21.982	NaN
6.942	9.255	58.232	NaN
3.471	14.269	9.255	NaN
148.858	8.484	14.269	NaN
23.524	18.511	7.327	NaN
54.761	7.713	6.942	NaN
239.483	10.027	8.87	NaN
6.17	19.282	10.412	NaN
404.924	6.942	58.618	NaN
4.628	6.942	8.484	NaN
9.255	4.628	4.628	NaN
[truncated: 18,002 more rows]

## Sheet: Fig_3_C_Data
alpha-actin	beta-actin	gamma-actin	NM-actin
Area Fraction (%)	Area Fraction (%)	Area Fraction (%)	Area Fraction (%)
1.45056	2.3192	1.28128	0.869958
1.11563	2.63572	1.86656	0.486096
1.22349	2.47941	1.2171	0.768578
1.33745	2.67235	0.738636	0.761235
1.29139	2.57383	1.2974	0.749505
1.12259	2.51337	1.70072	0.483236
0.247005	2.15945	1.76271	0.516996
0.904001	2.45519	0.911537	0.843348
0.725374	2.54922	1.20985	0.69524
0.975526	2.48685	1.07748	0.528058
0.542767	1.67265	1.15235	0.72509
1.00986	2.36721	0.645747	NaN
0.871239	1.23499	NaN	NaN
0.17316	3.19264	NaN	NaN
0.196303	2.61638	NaN	NaN
0.998142	1.94004	NaN	NaN
2.75275	2.53712	NaN	NaN
1.38631	1.03218	NaN	NaN
1.22732	1.70373	NaN	NaN
1.65567	2.58819	NaN	NaN
1.03377	NaN	NaN	NaN
0.362559	NaN	NaN	NaN
3.76668	NaN	NaN	NaN
2.94308	NaN	NaN	NaN
5.15535	NaN	NaN	NaN
5.54426	NaN	NaN	NaN
1.82488	NaN	NaN	NaN
3.5173	NaN	NaN	NaN
1.20766	NaN	NaN	NaN
2.23659	NaN	NaN	NaN
NaN	NaN	NaN	NaN

## Sheet: Fig_3_D_Data
alpha-actin	beta-actin	gamma-actin	NM-actin
Aster Distance (Median Aster Radius)	Aster Distance (Median Aster Radius)	Aster Distance (Median Aster Radius)	Aster Distance (Median Aster Radius)
2.96188	3.03486	8.55338	13.5787
3.26838	3.2548	4.11416	6.03029
5.16972	2.46774	9.91024	8.77705
4.26844	2.62991	6.77244	4.8005
4.32308	1.97165	3.18692	5.15069
4.24645	2.11334	10.7789	6.25609
6.59494	1.46028	9.53322	5.79081
5.38472	2.30318	5.27748	5.79371
4.15953	2.3595	6.55894	7.1294
3.41381	1.57886	5.79882	7.91768
7.90787	4.18493	7.56932	10.9631
7.11072	2.91345	5.69381	8.46134
7.64508	2.86308	9.62763	7.96801
4.13977	2.4298	6.03582	4.77075
3.73134	2.83122	8.81016	5.06389
3.8447	3.56925	6.63127	7.12466
7.1412	3.33819	8.29019	4.16309
4.47043	2.8919	4.4411	9.44485
7.04774	2.92772	7.66446	6.61972
6.17088	2.2183	5.3861	4.50464
3.00253	2.87589	9.98644	8.78012
6.74241	2.98247	6.22853	7.01353
3.82297	2.21698	6.20016	6.89633
3.84516	2.34379	5.69218	6.8578
3.37035	3.11857	6.84762	6.39159
4.18124	2.61138	6.79979	6.07683
10.6805	3.49108	7.63213	5.78702
5.472	2.69206	5.31761	9.80518
8.84591	3.75403	4.90122	7.44325
5.23742	3.80136	7.05455	7.53235
9.06758	3.43335	6.74117	10.3378
6.44756	2.97871	5.21718	8.79246
5.67876	2.92423	4.0706	7.23902
6.8678	5.90915	6.00908	8.65
8.22359	2.68975	7.52956	6.70294
12.6691	2.99687	10.9419	3.58679
12.8091	4.15051	3.5331	7.10147
9.40816	1.92012	6.60557	3.65607
7.89236	3.98497	4.86094	4.83032
4.54848	2.64685	7.78725	4.65209
4.51604	3.22725	7.61461	8.39692
3.7005	1.99468	4.23298	4.50171
5.74909	1.88228	8.88472	7.75368
9.15278	2.90072	4.42178	7.01097
6.70059	2.91593	7.44752	8.47088
4.37146	4.17372	6.04792	5.90409
5.60481	2.57976	7.96699	5.25514
1.18022	1.46099	6.43128	7.05088
10.7204	2.38395	4.22709	7.94881
3.13798	3.48326	4.59988	6.9516
5.7738	2.14231	4.75831	10.0353
9.20716	3.22502	5.69491	7.54173
6.40085	2.7263	8.19369	9.27072
5.09441	4.12717	9.94293	9.44733
5.72417	2.51008	4.19597	11.6055
7.25768	5.13988	5.46515	8.20173
8.64632	3.97013	5.26577	7.17124
5.37134	4.0313	6.05343	10.6039
6.00996	3.36579	5.11961	5.45518
7.76375	1.82188	5.98764	8.00549
4.11535	5.0286	6.94958	7.55458
5.27723	4.56887	9.54772	4.12013
5.75295	1.75399	8.55656	7.42818
4.27915	4.65101	6.49889	7.47019
5.15395	3.35973	8.27268	6.1139
3.80797	2.60952	8.47702	5.25841
5.80074	2.98602	12.978	5.56808
3.01733	1.72537	8.14292	11.5464
7.71069	1.24891	5.43409	6.44657
9.52721	2.59067	4.41552	6.05484
3.91658	2.2708	5.72984	4.36365
5.58514	2.67926	9.8387	4.07489
5.92941	3.53531	8.5891	7.7863
6.75878	3.48253	7.30037	8.4658
3.04346	2.59545	6.22842	7.18065
4.76244	3.20194	6.71584	8.99219
6.76784	3.97733	8.94314	8.99149
5.16894	2.34255	7.5075	6.93595
2.5192	3.92014	8.35586	9.07227
5.4713	3.82004	12.3302	5.43854
7.23128	2.97581	5.5118	4.58692
4.03917	2.31913	5.64682	6.95084
4.42156	2.89977	9.3319	7.44944
5.28048	3.07985	4.04589	8.67379
4.94588	3.49355	7.52398	5.03093
6.84626	2.97781	7.24657	7.99892
3.30977	2.31476	12.1323	4.34291
8.55978	4.25216	6.3042	8.95395
3.49106	4.76774	7.35818	8.59251
7.28137	4.3534	7.93058	9.28766
5.81915	1.96353	7.59154	8.34886
5.55418	3.96032	10.3289	6.86371
4.25154	1.96233	7.21463	8.28635
5.92441	4.36545	12.0398	4.28345
7.42482	4.82685	5.51932	7.83103
5.99943	4.07925	5.62484	4.75833
6.51877	2.18149	5.93139	8.17389
7.58771	3.38862	10.0878	7.47759
5.92618	4.51878	5.09051	5.73651
3.13245	1.65833	5.95466	6.58163
5.23309	3.04297	7.09923	6.77621
7.18598	2.67811	8.92343	6.08565
7.90131	1.91601	9.20198	14.2613
7.81573	1.42746	8.0603	7.94091
7.22776	2.84645	7.96225	6.52786
8.21128	2.79155	6.518	9.74007
5.26879	2.31223	6.5453	4.47224
2.53692	2.41502	7.61214	4.34443
1.81896	2.10031	7.85157	8.13061
1.92833	2.22472	5.71421	5.8177
2.59415	3.53483	5.06938	9.04554
7.10837	4.35932	9.26125	6.17528
4.80765	2.75656	6.38491	7.88411
7.61114	3.33067	8.10711	5.73255
2.23736	4.05731	7.0298	6.38074
11.224	2.1713	6.98507	8.70211
7.59544	2.81821	6.17146	5.7602
8.78239	4.43474	4.11097	4.87718
5.97787	4.88041	9.6795	7.06452
7.53663	2.57057	5.56841	6.55825
5.87958	4.41508	5.63608	5.88402
6.2566	3.72311	8.64456	6.1891
4.9649	3.56604	6.24321	10.0417
4.96939	4.57979	6.91413	7.40585
3.84221	1.94826	10.7029	5.2019
4.04345	2.54489	6.46843	5.13191
6.26408	4.74056	6.78235	9.41114
7.20817	2.61844	8.68016	4.62935
8.15207	2.56383	5.0473	6.11128
6.20336	2.5561	8.65751	6.88481
3.96613	3.40346	12.5187	7.73407
6.89818	5.83699	6.39666	2.90841
3.93791	2.07339	6.97358	7.0948
11.0045	1.91335	3.70748	7.41842
4.18753	2.47426	3.63514	7.7547
4.53136	3.83871	4.80307	10.3985
3.57048	2.50448	2.86344	6.27
4.15389	2.44895	7.93419	9.65753
3.99217	3.79584	9.11741	10.0118
6.77722	3.47067	6.54105	4.9882
5.43177	2.57225	8.96351	9.96375
8.6826	3.2956	5.92419	5.9175
6.14606	2.51399	6.26865	6.79081
7.4554	1.59711	5.0801	5.50312
7.97274	2.31139	6.86671	7.96811
4.93629	2.5906	4.82693	4.32978
3.49282	1.4134	8.77108	7.01592
2.49818	2.44135	4.56965	10.6463
3.4137	2.53602	8.28868	6.3302
5.32966	3.98899	7.40486	6.25745
4.98475	3.72707	8.10009	3.65919
4.62074	4.26756	7.65126	8.51591
9.14014	4.63597	9.30503	4.93653
8.82374	3.36408	4.20337	7.88533
8.48481	6.20421	10.2139	7.95576
6.67168	3.03649	6.35868	8.31083
10.1013	1.81196	5.66994	6.92695
7.48687	4.3636	8.6423	6.66874
9.25877	3.17101	6.97888	5.75854
4.00039	4.46665	7.57451	4.61008
6.99491	3.98809	11.9171	6.61225
5.31012	2.64776	9.20567	9.24158
3.1725	3.4642	8.86297	5.00214
4.37989	2.82139	7.46095	5.9791
3.55513	4.03265	7.1177	6.87326
5.74963	1.71127	8.41516	9.36113
10.3208	3.38423	4.50566	6.84713
11.713	3.71832	13.0118	6.31155
7.76993	2.11023	4.75222	4.55319
8.69722	2.19679	6.91462	5.76059
5.20415	3.2304	7.52342	7.28556
7.33963	4.62363	8.01117	7.67776
7.23167	2.00631	9.67329	6.65492
6.78963	3.16007	9.38721	9.7888
4.88599	4.59576	4.91847	6.92187
8.55438	3.30876	8.77664	9.52269
8.78236	2.81754	3.9383	5.51409
6.09041	2.34785	4.68126	5.91379
5.18158	4.42425	11.8325	5.52404
7.97922	3.95578	8.82248	7.90155
2.6416	2.67393	6.19595	5.58927
7.50744	2.36069	7.80269	4.54024
4.85912	2.98533	10.9982	9.03337
7.63492	3.49863	6.51796	7.54981
4.31108	2.73729	8.60149	8.69236
6.81498	1.75991	9.11669	9.33602
3.66199	3.6517	5.84562	6.72668
4.72744	2.21414	8.55261	8.1639
5.85866	3.15706	6.59745	5.16236
8.60912	1.28708	5.07186	11.6707
4.45553	3.15312	4.99661	9.59777
3.02041	3.36515	7.25607	4.07434
5.83793	2.84477	8.10136	6.49761
5.65762	1.75713	7.13912	7.53224
2.83659	1.78764	6.0325	6.17354
2.79	4.03046	5.28217	3.71656
5.81863	4.16505	6.46029	6.4297
5.82716	2.3423	8.94008	11.1824
7.30859	4.36829	8.19139	8.50507
4.39028	3.33253	10.4073	6.96459
5.85958	1.01783	3.66408	6.93323
4.11959	3.76012	7.60997	7.44514
4.04946	5.29443	4.88221	8.64266
6.19798	2.41924	10.9607	6.84809
3.03366	3.00891	6.98082	4.09645
7.16209	3.23856	4.57882	7.29653
5.73833	3.32303	8.51227	6.69263
7.30985	4.13133	7.50646	8.07909
6.99751	2.1888	8.78044	7.65268
3.60876	2.71474	4.31277	5.75775
3.14869	4.24475	9.8824	7.44255
6.01636	4.61426	7.6036	11.413
5.39062	2.7343	7.69933	8.19572
4.75275	4.1126	4.69704	7.91608
2.26898	3.74397	8.48109	7.92232
3.49848	3.97647	4.90434	11.8776
5.72488	2.16223	9.44866	7.73503
9.56324	4.92142	11.2953	5.46947
4.70568	2.73872	4.46947	5.42373
4.67656	4.24428	6.06565	7.49126
7.42959	3.60354	8.46423	6.08627
5.53246	2.75908	4.47943	8.76484
6.1535	3.64669	5.74054	8.85629
13.0042	2.24475	3.73536	7.61457
4.38642	2.41507	6.20264	8.80832
6.19188	3.39262	7.03624	9.23232
4.33152	2.99585	5.63877	11.3219
4.67343	2.68196	5.47409	6.06381
5.70201	3.48728	8.10032	6.91201
5.28455	2.14925	6.32644	3.96351
3.15036	2.7798	7.51163	7.62968
3.49217	5.55083	5.34216	9.56204
6.45487	1.95955	5.87486	9.24054
5.34964	3.55471	8.29056	5.9392
5.5199	3.87231	4.87028	6.73558
5.67983	3.63485	10.0487	11.5679
4.0267	3.94413	6.96778	10.4717
7.72634	2.79595	7.61582	10.5146
6.22001	3.66628	8.15231	5.62821
4.85979	2.90061	7.90681	8.00903
6.60562	2.52706	6.24584	13.8396
6.44144	4.51182	7.75049	5.96807
4.05496	3.36174	17.294	6.13468
5.9963	1.93227	4.0993	7.85183
3.26137	3.10274	11.5375	6.47688
5.67573	2.36334	7.99426	6.04269
7.84977	2.97922	5.33218	4.78453
8.38003	3.45407	6.26788	5.4823
7.57246	2.47513	5.44804	8.1539
4.44783	3.79917	4.15129	11.1501
8.0739	3.05888	5.37495	8.07428
4.48889	3.34633	8.44627	5.98302
6.12798	3.2558	5.91911	14.5464
4.1525	4.9379	5.55107	9.36159
8.17334	2.6098	6.84905	6.02075
4.94957	5.27607	7.14904	5.57205
5.48441	2.79572	6.03529	10.9937
10.0843	3.20321	6.24383	5.1923
6.7054	4.03717	11.1314	8.27968
5.467	3.8981	5.63353	10.64
5.21089	3.03949	5.5255	7.5608
6.93978	3.35572	4.53837	5.6174
6.66718	2.82517	4.09331	6.57305
6.71644	4.41115	3.97813	7.14705
2.82367	3.85207	12.3052	8.6716
3.11088	4.32705	5.076	6.28312
10.7796	4.4133	4.94524	7.98098
4.24187	2.54288	10.3569	5.50599
8.90873	2.57817	6.66626	6.43164
5.45457	3.2485	5.98265	6.00549
6.65988	4.15282	8.75097	9.04398
5.54908	3.81007	6.30878	5.81604
11.2516	3.13579	5.57372	7.01585
8.04554	1.81853	8.48509	4.7465
4.94319	3.66815	8.4746	4.72806
3.42096	2.38173	6.6986	7.30413
6.56895	3.08492	5.53265	8.93603
4.23035	1.8032	7.79779	5.30363
6.56671	0.991672	6.90679	5.50209
5.45109	3.62974	4.42368	5.97576
2.42979	4.62214	8.12862	3.41923
4.96382	3.56052	8.98154	4.87999
5.93858	3.62308	9.18726	5.81529
4.42913	3.67766	8.27069	10.855
5.41793	4.65343	5.64111	6.52575
7.67361	3.12596	7.66865	4.09536
6.20722	3.31365	6.46648	7.14304
5.29422	4.11118	12.1889	9.75033
3.39336	3.46861	6.33883	5.99461
7.53697	2.6181	4.13949	4.82936
4.50058	2.43778	6.50933	7.24351
4.28124	3.19673	5.22243	8.7573
5.41848	2.72783	8.17776	5.46246
3.8045	2.075	7.72059	9.95653
3.50992	1.83098	5.22884	6.53784
5.71074	3.7681	5.48121	4.57178
5.16201	3.71573	6.67691	4.95346
5.38118	3.55612	8.18053	4.54979
3.8697	1.21983	14.781	7.19596
4.28836	2.588	7.40854	10.3186
7.01174	2.97622	6.23733	6.57307
3.10941	5.40066	7.44219	9.10069
5.08803	2.2623	9.12646	9.01874
5.01695	2.38672	6.95181	8.497
7.29803	2.97427	5.89251	6.24499
7.55597	2.82369	5.8034	9.59055
5.02867	2.2776	5.94473	10.1391
5.26184	1.4074	6.28777	6.50648
5.9207	1.7042	6.39397	7.29016
3.28494	2.2138	13.3407	6.72619
9.40612	2.40442	10.7566	6.46743
5.44534	2.00846	9.6283	6.10625
4.84659	3.60948	13.4433	9.45343
5.09175	2.42054	8.53748	7.3935
10.8008	2.54807	8.27845	7.25715
10.6046	3.71668	8.31619	5.80519
6.80851	3.30352	5.41058	6.63828
7.78387	3.35014	6.61089	10.8859
4.27735	2.90713	7.33452	8.57089
3.77025	2.39584	4.99295	6.28407
5.39265	3.60998	5.99427	13.2656
7.60579	4.38986	7.80403	7.67119
7.61966	4.17784	9.8773	8.20967
5.98002	2.16103	7.75697	4.74196
10.5086	2.95112	7.72924	9.84801
3.39628	2.1387	5.22347	4.89616
8.64323	3.55986	4.15927	8.08359
5.86115	2.8392	10.5196	7.44305
5.69827	3.64298	8.76464	5.82731
6.61511	2.38894	7.04105	7.28811
5.5729	3.81877	5.34467	4.70251
6.73513	2.6108	5.92025	6.37628
5.78344	3.67962	6.76325	5.42381
5.50657	2.39358	6.16507	9.95151
5.83567	2.33942	7.57357	7.06866
4.29223	2.9397	6.75174	4.60149
3.81326	2.70874	9.34408	6.19227
9.30443	3.68163	7.07995	10.1799
3.31148	2.88699	7.6646	9.19301
2.89866	2.64851	6.81828	8.69706
4.61811	2.5103	7.35444	6.48037
4.91895	2.72473	7.42355	9.59812
3.9911	3.4524	6.48469	6.2886
4.16088	2.91979	5.85023	15.1792
3.10428	4.31733	6.36869	4.64164
6.55255	1.71398	9.42561	7.01655
7.88804	4.39862	4.75986	6.73838
8.07034	3.81013	12.5023	6.33829
3.1011	2.20508	6.60319	5.41602
6.04827	2.38183	10.7899	7.46729
5.6809	2.93807	6.37566	8.42763
7.3797	2.59823	4.61375	10.178
5.41816	3.36504	8.80992	8.29686
2.85038	3.76088	7.00481	4.746
3.5166	4.41239	6.68456	6.55522
3.58159	2.70705	8.10373	5.9172
4.25228	4.40528	5.43043	9.78819
8.31934	2.09644	8.00663	10.1054
5.63387	3.281	8.53918	6.36629
7.49716	4.31735	7.53699	8.13775
7.40033	2.79401	10.0137	9.52245
6.21115	2.6726	7.08655	4.00417
2.93589	3.31934	8.14409	4.19606
10.4913	2.31653	8.70139	7.46249
4.87096	3.48282	4.14762	5.37805
7.24636	3.62895	6.47973	7.02077
5.26809	2.90913	4.95381	5.06027
5.92287	2.7605	6.19096	8.66508
6.89545	4.3947	6.15587	6.15739
4.17168	4.09442	9.45286	4.99559
5.16904	3.87717	12.8978	8.03447
5.85207	3.58735	7.64978	7.53385
5.54673	2.45077	7.65921	8.49347
2.56937	2.06357	4.79416	6.3662
5.69311	3.56746	6.68254	5.91884
8.80081	3.62887	8.91349	8.18664
5.06634	2.14361	6.65919	6.18869
7.05767	2.44506	8.9758	5.66058
7.42084	2.35615	10.1733	6.7037
7.20578	3.05953	9.94498	4.34334
4.49404	2.39409	5.18985	7.84057
7.01032	3.78545	4.72568	9.63451
6.49457	2.40767	5.03578	6.1549
11.5581	2.39138	7.65238	5.19961
9.83122	3.07177	4.593	6.30056
8.01705	3.80409	3.84438	7.59445
3.16462	3.7376	7.58577	10.1719
3.31151	2.45835	9.21851	4.7843
4.73116	3.96902	9.27233	3.66989
8.38577	2.91844	5.64513	5.82755
5.23318	2.75139	5.52311	7.75606
6.46704	3.10408	6.98634	4.67513
3.24837	4.10333	4.15292	7.05072
6.70519	3.29321	4.51171	6.65409
3.32936	2.75158	5.36579	8.66207
6.07777	4.1833	9.13217	7.41629
7.3112	2.60767	5.71235	8.59291
4.5224	4.57407	3.99206	5.04432
6.26956	2.99124	6.20005	4.79052
4.64333	2.22803	11.1818	8.41332
5.40771	2.82466	4.53511	4.28438
5.39242	4.51538	7.05822	5.27833
5.23846	2.2045	5.75475	9.38766
5.52532	4.02646	4.57327	8.68723
4.32439	3.3798	5.49353	6.32154
2.85765	2.40326	9.80244	7.22674
6.93627	3.86709	6.82197	8.2262
4.94961	3.3206	4.02705	6.04223
5.90572	4.49391	9.81103	8.1552
3.38514	2.51932	10.5816	4.55445
5.99775	2.37716	7.40503	10.166
3.90389	2.45366	10.8197	10.2855
2.82761	2.28101	4.3469	5.26456
4.46748	3.87959	5.37007	6.69742
3.95707	2.82309	8.07277	8.88284
5.60969	1.60974	4.43046	8.73985
6.30732	4.39156	5.14323	5.97585
7.84239	2.62665	3.69498	8.65819
4.83219	3.49431	7.84805	8.76437
6.64317	2.84293	6.54769	5.59645
6.07194	2.72864	8.49216	5.00732
6.78187	3.54825	4.20002	8.23475
6.77173	3.48882	5.16246	8.41463
4.49635	2.43891	9.76845	11.0001
6.15058	5.09631	8.27585	7.00154
3.18591	2.77017	5.39519	10.4551
4.46255	2.75864	6.71136	5.83729
7.42945	3.9436	9.39517	10.2178
9.1907	1.43131	7.79924	7.025
5.04442	3.92282	5.59956	12.0487
9.66907	5.28269	4.30646	7.18343
6.79708	4.06114	8.32244	10.687
3.1341	2.6998	5.46617	11.3374
5.46037	3.15396	5.01596	7.75865
2.00227	3.91895	8.72046	6.53562
8.03714	4.10588	5.99852	6.39978
4.30271	2.79707	10.1608	6.34631
7.60543	5.90302	8.87549	4.65507
4.79608	2.816	5.08963	9.46483
5.34396	3.65335	11.2222	7.08686
7.12302	3.71422	5.23255	5.48011
5.2499	2.22112	8.57069	7.86309
5.98965	1.64213	7.46192	5.16772
9.52832	2.9578	6.47667	10.8739
6.9056	3.00104	8.03736	6.49811
6.37472	3.89748	6.65849	8.68168
5.56733	4.70164	7.49301	13.1216
2.79532	4.63347	6.01911	10.6455
5.30218	2.69667	6.00879	8.54377
5.43252	2.58038	3.5736	3.326
6.03897	2.72751	5.0675	5.88895
4.6566	2.68923	9.47116	7.46696
6.68574	3.18273	8.82495	7.31922
5.80595	2.51643	8.24817	4.95841
6.69998	4.37306	6.58261	6.26312
5.78325	2.87867	5.56369	7.92152
4.95779	2.48408	5.04049	7.94914
8.44758	3.44457	7.36148	10.53
6.86366	2.56557	2.89006	5.27674
6.78662	3.75062	4.29946	11.4284
5.68005	4.30348	5.88378	8.96409
9.80403	1.56845	3.50347	7.19013
8.93266	2.7458	6.23657	7.88476
3.40464	4.39685	10.6873	8.67529
12.426	3.29033	6.59774	4.22586
5.56612	3.90715	8.40737	4.66439
7.87706	2.10099	8.64945	4.43242
7.39481	3.78075	4.37271	7.42999
9.65375	2.84308	10.2133	8.38674
4.39786	4.23081	8.15293	3.86855
4.39836	2.81106	6.59091	6.86704
5.94257	2.95138	7.48333	6.87051
8.15494	2.53765	9.20654	8.55688
5.64557	4.85901	7.13744	10.3182
3.71931	3.30871	5.93068	3.59091
5.20096	2.4192	11.2059	7.36354
4.39873	5.00173	9.06778	10.2662
5.45621	3.25078	9.65756	6.72048
6.62824	4.95364	7.72271	8.18657
8.43387	4.37843	6.43824	12.4158
10.3797	2.72763	8.38261	8.24946
4.55175	2.57183	6.14083	8.13893
7.33401	2.86817	6.45332	5.29084
4.66888	4.87688	4.67789	7.24738
5.32639	3.70087	10.1218	6.91389
6.36932	4.32487	5.58716	8.49705
6.80922	3.29259	6.08565	6.34173
2.83058	1.86294	6.01322	5.55157
8.91276	2.3379	6.58196	5.85507
7.88163	3.4622	11.5141	8.22792
4.39055	3.7796	7.43248	8.35942
7.61367	3.74304	8.48505	4.86705
4.70177	2.6299	6.36428	4.55887
13.5363	1.79215	8.64599	7.61783
3.67618	3.99715	5.10732	8.48492
9.13077	3.64278	10.4887	6.92719
6.11931	3.26691	6.62719	6.27335
3.01181	5.87975	7.89912	4.33723
7.61616	3.97051	4.30046	7.40833
5.75937	4.10845	6.09569	12.1764
3.48145	2.88105	6.12113	8.60426
8.73148	3.53161	10.9404	9.18497
6.1604	2.95726	6.88638	4.55212
3.41697	1.95121	4.88931	4.50244
9.51076	3.14424	10.8701	8.13701
3.71241	3.13828	10.861	5.41306
4.26917	2.04985	8.36474	5.49682
6.23867	3.20475	7.25861	6.52934
4.77742	1.63445	6.05801	6.48851
6.23484	3.90306	8.56778	8.30656
5.97813	3.94406	5.64642	6.50897
9.91015	2.22857	9.76167	7.8381
6.65809	2.41398	5.98299	9.4745
5.12914	3.17309	9.97528	9.91431
4.18062	2.37605	7.3224	7.99815
5.12929	2.46029	5.20648	4.99975
5.38068	2.8892	8.30046	7.64271
6.30874	3.76638	9.13948	5.89717
5.69191	2.71942	4.75118	4.93952
8.51328	2.74486	4.82743	7.79714
5.5689	2.4597	9.43174	4.71633
9.2952	3.91803	8.16197	5.16571
6.12558	3.22953	5.55934	6.60021
6.20143	2.09787	7.31466	7.89713
7.15448	2.50254	2.98411	8.95801
4.94703	3.98505	6.32117	7.43672
2.40017	4.96074	6.27475	5.6975
6.87925	2.65213	6.48334	4.96349
5.83448	3.06305	4.42083	7.50277
7.12121	2.99969	10.05	7.41384
4.09515	2.55476	6.234	7.95607
8.823	1.14717	8.37676	5.68062
9.73355	2.20107	6.43827	7.76036
7.30685	2.6939	4.68477	6.57555
2.53341	2.51191	10.0784	6.48135
5.54346	2.86518	4.71681	8.96162
7.65985	3.00382	5.00515	6.2072
1.80931	3.14669	6.95184	8.59161
6.39226	3.02323	7.06886	9.37834
4.37816	3.35001	6.38587	5.80607
7.2359	1.60577	7.97518	5.31022
3.48719	3.52716	6.61408	6.99619
5.23659	3.21116	5.11123	5.37777
5.26807	2.8589	5.33652	10.4694
5.22712	3.50294	6.03101	6.97208
7.52846	3.09236	8.81942	12.9887
3.536	4.02913	3.98345	9.89664
2.89456	3.11807	6.37797	8.21816
3.54806	2.49934	4.42941	9.09169
3.01446	2.46398	6.14731	11.5954
2.69212	5.14512	9.34837	8.36855
5.24995	4.61821	9.40522	13.4721
4.61978	4.43978	6.87187	9.77828
4.82677	1.12081	12.3702	5.45119
4.22887	2.19816	5.15417	10.6243
5.41219	2.71789	10.5027	8.18429
2.63587	3.14121	6.67258	7.91845
2.26999	3.09008	7.29119	4.05608
7.72819	3.38863	5.78357	6.05841
6.30764	2.14191	5.05971	10.7235
4.90547	3.26767	6.03758	4.56311
6.36908	2.736	14.8453	6.22107
5.05626	3.12003	4.46388	7.60777
6.3171	5.12706	5.3091	7.63025
7.5033	4.19915	12.0259	9.46132
7.61354	4.34194	8.48474	5.15296
7.5429	2.90664	8.6739	8.65485
2.50229	3.36694	11.7617	10.1591
3.84466	2.71752	7.77806	8.82502
7.1342	2.1297	9.25015	5.36416
3.52895	5.037	9.60881	9.97689
5.34417	4.94685	13.3379	7.5416
5.22115	4.09909	4.60811	4.08514
7.19976	4.36623	8.7865	6.60994
7.78328	1.07538	5.5624	9.92295
5.05243	3.6761	6.89303	6.48909
5.00625	2.99183	6.86272	4.98068
8.14517	2.63925	6.02211	5.96572
6.95696	2.33768	9.23431	3.30588
5.21777	3.62206	8.32025	6.37725
7.26167	3.39493	5.60503	5.6241
5.10887	4.58378	7.89671	9.53323
5.41838	2.89951	9.88873	7.77051
2.65776	2.80149	4.37063	8.49892
6.04385	2.03815	8.2954	5.48641
4.5874	3.21943	6.58372	5.6468
6.79075	4.54602	6.5361	8.33088
5.46222	3.5479	8.8896	4.77074
7.00869	2.88949	9.80439	6.98323
10.3776	3.65137	4.2081	6.23139
4.48788	1.72441	4.20548	5.22467
6.64031	3.5195	9.38687	12.3044
4.74052	3.0635	11.0504	7.22927
7.66837	5.23109	5.89604	4.68395
4.11425	2.40705	5.92631	8.52286
3.28017	5.02489	8.16952	5.06878
3.93236	3.20733	12.0681	4.1386
3.65113	3.28307	5.68561	6.05394
5.60428	3.41441	6.38468	6.57561
6.17583	3.46096	5.56561	10.4637
4.3842	2.71548	6.80026	9.41677
6.58687	3.96976	6.26168	7.94592
5.4309	2.67762	6.57314	6.08765
7.59554	3.63534	4.87641	9.23243
3.32728	2.35049	5.1569	8.67603
6.31213	4.41122	7.1863	8.34001
4.05756	3.8282	5.50388	6.3172
7.69825	3.16083	4.97925	8.3832
7.8806	4.14598	8.97286	7.64611
5.95887	2.48765	4.47489	3.55996
4.12965	2.73077	7.83178	7.85876
6.49921	2.63878	6.81492	8.17807
4.85993	3.21876	6.22514	5.86321
4.04233	3.14147	8.07575	5.90308
4.10849	2.4088	6.77808	5.43103
2.78621	4.30605	4.93667	6.32807
5.06465	3.29119	8.58508	8.63883
5.72796	4.07034	7.14654	4.44751
5.2547	3.20414	6.82663	7.13294
7.18433	3.68577	6.02956	10.2824
6.77676	3.05766	10.2737	5.24163
8.92977	3.79486	8.36615	7.60993
5.85746	3.2206	6.96331	5.45683
5.90748	2.99726	6.48274	3.55904
8.09302	3.38114	7.37066	5.79099
5.94103	1.96235	11.3608	6.26575
7.37677	2.06824	5.07916	4.36859
7.67951	2.28196	4.33528	9.89452
6.1595	3.72295	7.54612	9.85987
4.03705	3.93255	5.19972	8.45079
8.24627	2.47695	4.82389	9.38675
6.30254	2.56969	5.80214	6.39503
10.1077	2.56397	5.60512	8.49546
5.89713	4.09592	4.23852	5.03121
8.78773	2.08155	10.0364	6.63583
7.33793	4.01899	6.15431	7.20085
4.98413	2.74073	9.95518	5.6155
7.13541	2.35704	4.06082	4.27235
11.7051	3.18516	8.19653	7.61439
6.73047	2.26129	5.8858	7.78906
8.52618	2.22431	7.26714	5.952
6.67624	2.67999	5.20898	10.1554
4.79362	2.69299	7.26615	6.10538
3.57043	3.29233	5.05814	8.29747
4.26523	2.6967	6.79935	10.4155
4.81685	4.85954	8.04243	7.52985
5.07726	4.38062	6.59137	4.31783
10.7913	7.92062	10.4704	3.94512
4.35326	2.89509	5.5978	7.95532
4.08104	2.26067	6.72158	5.75381
4.81055	3.62667	11.5445	7.67001
6.73891	2.7774	8.6929	10.41
6.19801	3.16231	9.44735	8.09682
5.68694	3.35471	4.42231	7.16634
4.51535	2.01072	7.26649	7.7261
5.13671	3.00528	6.62234	7.86853
2.16497	1.05606	6.02181	7.32684
3.46407	4.54181	7.61528	6.60986
2.77707	2.12571	7.98203	4.36407
5.14828	3.30381	6.73783	9.47896
8.85765	3.12966	5.11176	8.77858
3.58632	3.95028	7.02774	8.98861
5.23723	2.20154	7.53204	7.53489
5.89753	2.86053	7.54824	4.2925
4.79501	3.06675	6.22955	5.69629
6.40828	2.71678	5.26216	13.0206
6.92753	2.13442	6.57086	4.77601
12.6796	3.63547	10.612	8.71317
5.72998	2.8235	13.4188	7.01469
2.84529	3.62497	3.24902	8.10792
6.8029	3.88157	3.67513	6.98648
8.69061	2.15951	10.7775	6.36703
6.86478	3.1097	5.4986	9.02581
3.04957	3.16061	3.67898	8.03023
4.12354	4.68284	10.7757	6.79903
6.99565	2.64297	8.99043	6.24089
3.24514	4.09933	6.92341	7.59836
2.88588	3.88827	8.05907	5.82596
8.21075	2.53112	9.37064	5.75268
4.9767	4.73379	9.36215	4.26702
6.21816	4.23082	8.25458	5.84081
3.34508	2.41895	9.72433	6.71738
4.95154	3.1372	11.2082	9.48777
5.72554	2.2818	11.0136	8.20091
7.83781	6.19318	6.41729	10.1417
5.29974	2.96574	6.02312	7.68951
3.70676	2.00688	5.76096	7.4681
3.01741	3.8958	5.06805	5.71569
3.53565	3.62086	3.9089	9.11093
3.43619	2.7296	6.40738	8.06711
4.5964	2.91488	6.26924	4.43773
7.5382	2.89009	4.86381	4.52747
7.68626	3.02797	3.248	3.76734
9.30625	3.57304	3.01218	5.03732
3.95492	3.98295	4.95293	7.29481
5.99737	2.53489	7.82922	4.6388
5.17746	2.88256	10.2657	9.93687
4.17322	3.84801	6.28634	5.97725
6.90123	1.49913	5.88247	4.16421
3.18242	3.80286	8.76727	5.66448
3.93071	3.9007	6.59184	7.32042
4.75717	2.19137	9.35314	3.97247
3.54894	2.16235	7.31233	7.64325
3.7922	2.47176	9.2307	6.2055
3.85317	3.09632	6.14108	6.56948
4.97323	4.5145	8.54313	9.28608
4.00296	2.3523	7.88344	6.87963
7.09903	4.43256	8.8423	8.82632
3.06451	3.78778	5.67615	6.67678
2.23674	2.8725	6.24805	6.20131
2.10371	4.09176	8.32016	9.57653
5.59111	2.64953	6.43706	7.59767
2.4744	4.87968	5.71822	10.6165
6.12468	1.77507	6.15385	6.56836
4.55045	2.62558	8.23761	8.1543
5.89482	2.81868	9.28276	6.98157
6.059	2.28938	5.04008	9.3565
5.03067	3.89624	6.34443	13.501
6.54603	3.68774	6.71524	14.2641
5.62513	2.38606	8.2914	5.99289
5.11658	2.07464	10.7804	9.92088
7.35967	2.01679	9.32178	4.43077
4.51046	3.61259	7.51148	5.14745
7.17478	4.16213	7.92596	6.90502
6.10752	3.45871	11.4079	9.7366
7.19595	1.8539	10.5522	5.44696
4.91024	2.63974	7.26013	8.47214
6.19437	2.50278	11.604	9.2
5.58368	2.79032	9.61047	6.36994
4.50571	3.792	11.1314	8.04884
6.08385	1.60807	7.72416	6.63268
3.8684	2.33459	6.38261	5.44314
4.74206	2.68718	7.7948	11.4774
4.38165	2.86805	7.49881	5.25227
3.95297	3.48971	6.0262	11.0318
4.56839	2.30414	5.25702	5.86939
6.84524	2.74449	4.52268	5.87095
5.21827	4.54406	5.92887	7.6242
5.62936	2.17658	5.10566	8.32045
5.96937	3.9332	4.62185	6.31153
3.75446	4.27128	5.51711	5.62404
4.69796	3.47635	4.87877	12.5592
5.42981	4.10433	5.22027	4.05538
3.1108	3.9827	9.28394	7.4258
5.68629	3.12766	6.89947	6.25835
2.74188	3.08779	11.5399	4.59957
3.31635	3.56196	7.20497	6.81462
3.76643	2.0969	6.63747	6.08389
3.87301	3.65359	5.78901	9.24972
4.95066	1.63735	6.33133	8.37193
3.33047	2.62576	10.8955	7.70405
5.25445	4.35067	13.6194	11.5228
3.59481	3.98457	4.02973	5.29079
6.17689	3.74117	7.69903	5.99058
2.83953	2.41417	4.15951	5.46065
2.25902	3.93442	4.62234	4.67757
9.0727	4.22857	3.58096	4.98481
3.89986	3.80676	10.145	5.6902
10.2439	3.2158	6.11549	7.8602
6.23193	3.91351	6.04504	9.79628
7.95052	2.24502	11.5353	5.69602
8.2118	2.08352	5.70613	7.19692
3.30278	3.71195	6.10487	6.73869
6.75568	3.73634	5.9964	6.495
5.88671	3.91748	9.29826	6.41716
3.67825	4.40939	10.168	4.83046
7.66666	2.40288	9.33582	4.39907
7.7169	1.5492	6.81086	5.30511
3.86255	3.41869	9.28974	6.70937
2.40956	3.1352	6.39161	6.45503
6.63836	3.31938	10.0089	4.72319
5.84978	1.5443	6.98979	6.59139
2.88328	3.49224	10.6399	8.37447
8.22159	3.3507	7.64414	9.30224
6.05409	4.19989	4.69402	4.88531
2.92102	2.87456	9.18178	8.94269
6.69201	2.31817	5.7431	5.71493
3.28445	3.01776	8.26857	8.84505
4.27699	3.43033	5.50179	7.19037
4.26155	3.4553	7.95076	8.35517
4.7232	3.69394	6.50542	4.67439
4.42061	2.98827	7.90327	6.06135
2.63079	3.00824	5.97891	8.65609
10.075	4.24421	4.73943	6.51902
9.32586	2.94183	4.19457	5.20534
5.88487	2.69876	7.35674	4.53807
7.88568	2.3266	8.06697	7.88143
11.8371	3.81664	7.40851	3.92049
5.89494	4.60266	9.1573	12.5948
4.80224	2.07965	5.40712	8.0564
5.44799	2.71518	7.64024	7.83804
7.49541	2.42187	7.94188	9.78358
4.60209	1.91766	6.3326	8.70515
6.4673	2.79369	6.73068	6.20009
7.04064	2.93429	8.78318	6.031
9.47416	3.34442	8.63478	4.17661
8.5001	2.63847	9.20129	6.47104
4.39448	3.17	7.48071	6.96408
9.11106	2.51391	7.07064	5.10392
4.3293	2.24492	7.4386	6.59083
5.89838	2.98503	8.66231	5.60619
5.20124	2.0903	3.73827	11.6975
5.70048	1.48583	12.6041	5.25843
6.72878	2.50962	12.2297	7.28565
8.53196	3.49841	6.5139	4.18764
3.28297	3.16273	6.78884	4.91833
5.15573	3.22806	5.64999	6.10442
7.93178	2.33801	5.17101	9.28793
5.34559	3.49845	7.04738	5.52705
5.79968	3.60477	6.40539	8.25578
6.83821	2.17213	5.52241	8.8335
4.72077	3.51956	6.75349	7.43005
5.38403	3.57745	8.94985	8.72122
7.57651	2.89296	6.97889	8.02374
5.52487	5.05955	9.59263	7.38497
4.9947	1.26416	5.12199	5.40742
4.92851	4.09263	6.52992	6.29092
6.97715	3.546	8.30142	4.81839
5.97325	3.59977	4.51198	8.48547
5.763	2.88741	5.4038	9.8167
8.76233	2.8181	8.62715	10.1819
6.68276	3.33372	9.30965	9.29231
3.79991	3.85971	6.71294	8.1476
4.28843	4.02814	9.38093	11.1039
5.83961	2.38593	12.099	7.52797
4.00472	2.2984	9.50811	11.519
5.26888	2.53367	10.7007	4.75371
5.66444	1.43415	7.57333	7.5515
4.29516	2.69333	7.26549	7.89937
4.11529	1.98604	3.9287	7.25364
4.12001	3.58491	5.26803	7.10843
5.28588	3.55849	4.30099	5.73552
3.62896	4.34231	8.91501	8.67363
4.05022	2.61725	6.49426	5.47923
3.80228	2.74296	4.53349	11.3903
2.52326	1.94539	6.4003	8.06127
8.97208	1.87825	10.2758	7.37068
7.29623	3.39652	7.65018	7.85476
6.31437	2.6371	6.3941	5.68362
5.63603	1.58249	9.21072	6.36955
5.48577	4.17138	9.13558	4.12398
3.83118	2.09459	9.97341	6.23583
5.90459	3.65864	7.69858	5.47717
6.17905	3.72034	9.17258	6.2391
5.06976	2.91288	7.02221	6.52805
5.31873	2.78635	5.65369	10.1623
3.90363	2.32958	5.57453	8.42129
4.97135	2.59749	8.24976	8.17285
5.81757	3.12466	7.52943	10.0564
3.2274	4.00675	4.94859	8.55027
6.41747	4.04861	6.03459	9.16529
6.83939	2.70895	4.493	5.62569
3.01977	3.71001	3.19549	5.00497
4.88323	2.24262	5.54533	8.27877
8.95902	3.48546	7.12396	7.51969
3.06827	2.89384	6.58175	6.534
5.99943	2.81596	6.5926	7.3377
2.44025	1.39479	6.91746	6.0835
2.9008	2.68395	7.71343	7.24547
6.41284	4.06669	5.94921	6.51794
5.20981	3.45671	5.89152	6.68241
5.81401	2.64224	6.49501	11.4765
7.73968	4.25658	6.50688	8.65621
10.9662	2.82454	5.56029	6.0628
4.95313	4.58248	6.10502	5.0958
4.00944	3.60026	4.72876	11.8736
5.45142	2.52539	11.1987	11.1374
5.32311	3.23186	8.29697	7.27881
5.31552	2.17038	5.04248	9.57435
8.73632	1.69699	5.64628	5.77032
6.21812	2.87573	5.48878	5.00834
5.341	2.35991	8.21741	5.60305
7.8161	3.69868	9.97826	6.06732
5.80812	4.35702	5.16898	8.58709
5.51334	2.74136	6.04094	12.5609
3.79881	2.07265	4.54491	6.02015
3.3071	3.68756	4.89816	8.95191
5.85614	2.299	5.22145	6.69525
3.19313	2.26643	6.83037	5.11432
5.77209	4.07145	5.99278	5.44712
3.10179	2.75008	15.595	8.09173
3.15384	1.86628	7.23111	9.77849
3.83687	3.54091	5.15585	7.43283
5.00681	2.77615	11.6163	3.85651
7.94951	3.19824	10.0725	10.8793
7.35678	4.11571	9.06347	9.61764
4.29939	3.34078	6.88096	5.17454
9.08602	3.10669	7.50895	7.22206
5.0477	3.59472	4.89298	6.21293
2.47158	2.60837	4.10919	6.41265
2.7437	2.14264	14.1841	5.44511
4.64702	3.65537	7.66361	4.24191
1.89828	2.35486	7.48488	6.10107
4.09944	3.81387	6.16886	4.61862
3.6591	4.07128	8.93957	6.46818
6.55863	4.82419	5.59513	4.02124
10.1179	2.52667	4.01053	8.15261
3.9417	3.30085	6.35613	7.12517
7.76885	2.5283	4.17641	9.05165
6.91017	2.27963	5.13076	8.01874
6.00839	3.12309	6.81325	7.67355
4.81965	1.73375	7.52963	6.60465
6.47133	2.81782	4.58877	7.48868
5.80808	3.51017	4.30395	7.84773
4.29749	3.10458	4.50872	5.74139
3.6834	2.71389	7.48964	6.18774
3.81786	2.40835	4.78311	5.92518
6.11945	2.60558	5.8502	7.0629
4.61002	4.20039	6.89738	7.58334
4.8402	3.14309	7.70757	9.61807
6.92319	4.09903	6.36933	9.65873
6.51999	2.39459	9.49854	8.57336
6.41265	3.12234	4.93569	8.5117
5.59332	3.46647	7.28698	5.00308
6.30822	4.70669	5.93509	8.23634
8.53324	2.18309	8.15698	7.00078
7.80062	4.01924	12.7232	5.6488
5.39383	4.05735	5.70077	14.6322
9.41482	3.48289	9.41792	9.06821
5.81424	4.03886	5.27502	9.39442
5.69281	2.2195	7.62862	4.22474
6.70304	3.31808	7.27855	8.61644
5.46444	2.88054	6.44932	6.34787
4.42394	2.7215	4.66762	7.01734
5.16082	1.09798	11.6022	7.80827
2.59703	2.73356	5.76396	5.52409
3.49166	2.96072	10.8571	4.82795
2.63402	3.37993	9.16928	5.92246
3.87267	2.42502	8.71668	7.80981
7.13241	2.28869	7.31098	6.92136
7.39093	1.69812	4.05766	6.88702
6.38572	4.24729	7.49578	6.73009
6.02372	2.86735	5.58003	9.39529
2.76589	3.11415	9.96764	4.64692
3.46871	1.6705	10.1058	8.33945
3.61933	3.64181	4.51956	8.9781
4.58572	3.63072	4.39347	9.50239
3.94303	3.26749	11.071	14.2608
5.35248	4.11859	6.58425	5.593
4.28265	4.58436	7.18717	5.5149
4.507	1.97768	6.67977	6.0261
3.89812	3.08499	5.98231	10.8888
4.60301	2.41648	6.85087	4.87447
7.64616	2.5353	5.58793	6.17597
5.06821	3.43291	5.7285	6.44873
5.97851	2.62767	7.67345	7.89598
4.46581	2.42852	4.98721	5.56402
5.83574	2.17801	4.04486	7.04252
5.2678	3.24437	4.95941	6.73703
5.55016	3.05622	5.38725	6.32687
4.49403	3.37428	10.2298	10.5335
6.98087	3.48588	4.56064	7.60748
3.94713	1.97077	3.90436	8.00809
6.16766	3.92179	12.9668	6.20138
5.9144	2.72207	4.09931	6.93616
7.28954	1.73654	2.43302	4.84273
6.002	1.4254	15.6323	3.53272
4.32734	3.67358	9.32833	12.1115
7.88648	4.6751	7.93993	6.23979
3.87332	4.29144	7.01905	6.61987
2.3437	2.52901	9.67078	6.48566
6.29926	2.82096	6.3906	6.6469
3.82524	2.0837	8.26476	6.2419
4.94959	3.43953	9.52193	7.51375
7.99469	2.30522	10.5613	8.60219
4.05486	4.23288	8.91129	5.58708
6.9639	3.29407	7.24852	8.12248
3.1843	2.23347	8.14922	4.08457
3.54804	3.513	8.87698	6.2123
4.25897	3.07921	9.227	5.91847
6.0455	2.33627	5.65268	5.25602
4.92442	3.90519	8.24229	5.51906
2.47125	2.72221	6.75911	11.934
6.91147	1.48655	4.88959	8.73625
6.19893	3.22959	9.8479	7.36442
5.48514	4.15271	5.46601	5.92731
4.68063	3.07822	9.10862	4.79041
3.61347	3.3938	6.34625	6.59055
3.81991	3.49542	8.15844	6.1428
6.62145	3.17578	6.184	8.21016
5.41181	2.76751	3.75551	7.2454
4.56664	3.28012	7.62066	9.04197
3.17985	3.22258	4.86515	7.04298
7.39293	2.4031	10.3277	12.1604
7.66617	3.86713	6.18175	4.61929
5.78469	3.26149	7.09193	5.80203
3.93723	3.01497	8.60164	5.43664
7.10484	2.99451	6.23015	9.3147
2.61482	2.42455	5.45844	6.32418
3.69968	2.79238	7.35514	5.10221
7.96964	2.66373	6.27886	6.54971
8.06279	1.83693	7.43831	6.99684
3.60569	3.60583	5.2355	5.14672
6.56346	1.66366	5.8285	5.22331
6.89284	2.85586	11.2105	6.13521
4.21739	3.15692	6.86991	5.97673
4.8681	1.88234	4.42717	4.66702
7.88458	3.46714	11.5319	4.85626
7.2507	3.13534	7.52444	6.84711
9.79357	3.62382	9.66537	9.54544
4.7829	3.68646	8.65316	12.4299
5.2941	3.72684	11.1256	9.79796
4.28532	4.68767	5.17261	6.798
3.593	2.72586	9.85595	9.17005
2.3927	2.79949	6.38978	7.74413
6.79923	3.074	9.63356	5.94316
4.3822	2.73675	5.83547	5.45501
4.89649	3.64026	5.7804	4.87426
6.53087	3.65665	7.6922	5.26711
2.7459	4.82397	6.54573	7.65422
4.21144	2.67842	5.51059	4.73184
8.08387	4.04893	8.13772	12.1861
5.62378	2.72889	7.76852	4.89305
4.19429	4.00797	7.95073	6.48643
8.94382	3.21746	11.988	4.70655
4.1226	1.93505	4.37829	9.91521
3.31045	3.87283	9.03544	8.71881
3.8553	4.2152	11.4895	8.08637
3.17817	1.50826	9.86176	11.5163
3.0392	3.50292	6.00999	9.9897
6.89023	2.08747	8.9431	8.13684
7.45382	3.16839	5.92639	3.82665
7.51756	3.8015	6.42589	7.27842
5.61295	3.44456	7.52946	6.36315
6.43383	2.35313	4.41088	11.8726
2.81353	2.81701	3.62624	10.113
6.82574	4.39287	5.75881	5.77689
3.54855	2.83943	4.99986	9.06478
4.76448	3.98385	14.8133	4.68054
7.22404	2.84033	9.21148	7.70387
4.31214	4.34493	10.0166	9.63887
3.60065	2.24703	5.79915	9.84384
5.25852	2.33397	6.36613	8.73924
3.35604	2.42146	8.53875	5.90718
4.69903	2.52884	6.495	6.3955
3.29719	3.51043	6.8367	6.06004
4.08636	2.92263	7.14521	7.90366
3.76129	2.36831	6.80558	9.1588
4.74808	2.56315	9.87997	8.18277
2.39203	2.8437	7.2648	6.06733
9.47061	3.72779	6.07381	12.7786
6.2879	3.4808	6.60207	8.42492
3.33741	2.276	3.55663	4.30069
3.83456	3.66877	6.29864	5.90307
6.39705	2.85241	7.67883	6.11782
8.42143	4.02131	5.96682	7.27093
4.35006	2.84676	7.55225	4.56615
6.73363	3.42591	5.482	8.59626
5.7065	2.39555	5.68059	6.18761
5.54164	4.25706	6.93381	7.53246
2.78505	2.5068	9.27773	5.49282
8.12676	2.06028	7.14962	6.9734
6.97615	2.33838	4.65822	7.59624
4.79237	4.38501	9.57593	11.3391
6.12322	3.59186	4.79341	10.1128
5.98558	3.92507	4.90719	7.91576
6.31466	1.78529	4.83263	3.61945
7.46787	3.21395	5.22961	6.92648
2.74274	3.97112	5.99433	6.80143
4.27333	3.88735	5.00101	4.63793
6.50473	5.84256	13.7205	4.92382
5.8377	3.85108	5.16968	5.63556
1.63542	3.99375	5.90778	7.83318
1.18256	2.71963	6.60277	4.3746
4.03206	4.39838	6.69893	9.62646
6.86757	3.38001	7.77064	9.28196
1.89248	4.35218	9.16673	9.34731
7.16172	2.63482	6.74028	6.17544
4.7563	3.66257	5.91963	7.08548
4.93809	2.28154	7.22403	6.59415
5.30176	2.57603	3.84052	9.95747
6.01655	3.73224	6.1228	6.15602
6.77912	3.52137	7.25688	6.56934
7.17022	5.38987	5.00191	6.63829
7.11478	4.59598	4.92859	4.58682
6.77732	3.63335	8.40104	6.50667
6.12481	3.08761	5.31045	4.22626
3.96665	2.52875	5.03206	7.52959
3.90575	2.34515	7.84193	8.04304
4.32988	2.12751	9.47567	5.55088
5.03423	2.10397	6.74734	6.34756
4.31064	2.20636	10.2655	12.9822
4.04343	2.61261	6.26554	11.1175
8.47485	2.39521	8.3095	9.64098
3.43043	3.79897	9.23231	7.64578
3.47016	1.9778	6.74239	5.21882
4.17538	4.42413	9.05198	9.15324
5.49917	3.07233	6.6945	10.9194
5.62537	3.96787	6.78355	9.70724
3.85018	2.84018	4.50182	5.94453
5.85314	3.49355	4.94492	7.45208
5.73549	5.50167	5.00629	8.32417
8.39368	3.47494	9.48615	4.62033
3.94547	2.46138	5.39876	6.49061
4.11462	2.95075	3.91441	4.16749
4.87393	1.86011	6.67073	4.73334
8.8522	2.00333	4.47105	7.8041
6.93861	4.19491	9.34429	8.05319
5.52564	2.82262	6.35863	8.82177
3.35945	4.98822	10.9212	7.59115
6.33193	2.86074	6.44686	7.48623
9.92416	3.54556	9.20016	6.74175
5.88551	2.23905	6.3132	6.5203
6.60758	3.5277	5.22962	5.22968
4.07019	1.63321	5.99656	8.10617
4.75683	4.86981	5.31437	6.39348
4.08373	2.58878	6.01751	6.01395
2.73079	3.38547	4.58045	5.63519
7.13454	2.97102	5.40869	10.3229
3.57217	3.20174	10.7786	7.35495
4.82114	1.91688	10.1314	9.11205
4.88261	3.70719	5.62328	5.98817
8.01929	4.33698	9.24947	NaN
6.12693	4.5638	15.5069	NaN
4.64136	3.03125	8.67843	NaN
2.45185	4.88403	7.22618	NaN
5.35015	1.31464	8.38021	NaN
3.70259	4.51457	5.89876	NaN
7.49108	2.3576	6.65265	NaN
7.2696	1.44173	6.81448	NaN
4.13634	2.96542	8.3954	NaN
4.49347	2.85568	5.8383	NaN
4.88337	2.20965	7.2055	NaN
5.06986	3.91363	8.32055	NaN
4.16113	2.73627	8.13016	NaN
7.47508	1.82064	6.73847	NaN
5.5025	2.41306	9.56287	NaN
5.4256	4.28136	4.92264	NaN
2.57691	3.97051	3.71645	NaN
4.33507	3.23298	5.97128	NaN
4.42171	2.01425	6.21158	NaN
3.48781	3.59362	8.45435	NaN
3.60262	3.54805	5.72547	NaN
6.15497	3.561	9.23013	NaN
6.67358	2.63921	7.62814	NaN
4.24231	3.03734	10.2791	NaN
6.06967	2.13821	7.49129	NaN
4.76848	4.52815	7.92552	NaN
5.1012	2.08932	10.1773	NaN
5.88854	4.27949	10.1136	NaN
7.4872	2.60384	4.99921	NaN
4.39677	2.7016	8.32914	NaN
6.86177	2.3108	8.65348	NaN
6.48104	3.50833	8.09173	NaN
2.25078	3.2139	7.16686	NaN
7.06553	2.26067	2.82913	NaN
2.44675	4.61065	4.64415	NaN
4.1094	1.60199	5.16714	NaN
2.5741	4.41578	4.93919	NaN
3.63511	2.23353	8.41747	NaN
5.45911	4.09842	7.5797	NaN
5.12442	2.99807	3.90669	NaN
6.24588	5.22409	3.51841	NaN
8.53294	3.03384	5.60239	NaN
3.11999	3.10978	5.00638	NaN
3.86296	2.28222	5.90014	NaN
8.24341	3.59448	6.80131	NaN
2.19274	4.43008	8.40853	NaN
2.43253	3.3953	5.0395	NaN
3.38957	4.87507	7.70276	NaN
3.10804	2.13329	7.57521	NaN
3.7622	4.39927	9.31461	NaN
9.22508	1.51086	4.5695	NaN
6.64629	2.31248	6.4021	NaN
4.49643	2.40489	7.79828	NaN
7.76057	1.57577	7.40337	NaN
3.01289	3.40542	6.32327	NaN
4.53347	3.90405	8.88325	NaN
4.72109	2.1808	5.8925	NaN
7.01601	4.28823	6.96231	NaN
4.92135	2.86197	4.46724	NaN
6.47179	2.2621	4.85563	NaN
8.83468	4.30343	5.0746	NaN
6.6341	3.48305	6.89687	NaN
10.5028	2.34836	8.81841	NaN
7.93778	3.37566	6.8443	NaN
6.19511	2.18687	7.89161	NaN
4.81297	3.23119	6.38742	NaN
7.12326	2.84974	7.61506	NaN
5.839	2.13531	7.30842	NaN
7.09266	3.04923	4.55627	NaN
5.61441	4.73348	5.44396	NaN
9.79545	2.28003	7.66018	NaN
6.1383	3.44651	8.81039	NaN
4.82064	3.24111	6.9498	NaN
4.14252	2.16198	6.07179	NaN
10.3878	2.361	5.976	NaN
6.31278	2.5532	5.53791	NaN
3.2244	4.08019	9.20824	NaN
6.13938	2.76461	5.53849	NaN
3.73432	4.11001	8.42063	NaN
5.43992	3.228	5.27462	NaN
7.77082	4.69143	8.59267	NaN
6.75745	3.65917	7.26885	NaN
5.05557	3.75094	8.19988	NaN
5.86345	2.47436	9.15634	NaN
4.02869	2.36518	7.87677	NaN
3.70447	3.83712	6.38232	NaN
13.0751	5.24819	7.6841	NaN
5.48209	1.68322	8.60709	NaN
7.01913	3.0686	5.45563	NaN
3.80112	3.87239	6.60191	NaN
3.87258	4.3231	7.93088	NaN
2.34709	3.69971	7.92021	NaN
3.42001	3.07777	10.2393	NaN
3.20347	2.93072	7.53204	NaN
4.01687	3.43104	10.2872	NaN
4.35077	2.9139	7.83583	NaN
3.24051	1.62266	4.92821	NaN
3.22905	3.19011	6.02507	NaN
6.24269	3.4547	8.5806	NaN
6.31279	5.24891	8.02794	NaN
3.03093	4.53954	9.84013	NaN
8.78105	1.74122	5.48178	NaN
2.5321	2.94237	14.0478	NaN
2.34865	5.05676	5.88338	NaN
3.38903	3.35701	10.0138	NaN
6.88882	1.89182	8.8458	NaN
5.62974	3.11662	6.82794	NaN
4.83652	3.53261	9.30631	NaN
4.75816	4.69732	6.58105	NaN
3.12295	3.76864	5.7222	NaN
6.81878	3.0253	7.53756	NaN
2.30334	3.05297	5.01885	NaN
7.28056	4.0663	9.18848	NaN
4.32617	2.16125	4.67639	NaN
4.27278	3.11388	10.445	NaN
6.18462	4.43361	4.80401	NaN
8.53839	4.26393	5.41421	NaN
4.26396	4.03729	10.3527	NaN
8.45313	2.20709	7.09361	NaN
6.28366	4.79073	6.10877	NaN
3.54691	3.07248	7.40208	NaN
4.13813	2.83449	5.40289	NaN
4.70576	2.82228	5.96945	NaN
8.35941	3.74533	5.51382	NaN
2.6402	2.37114	7.15395	NaN
3.25833	1.55175	7.2014	NaN
3.08073	2.92534	4.5678	NaN
3.85619	2.02017	10.1289	NaN
11.5849	2.31656	11.5594	NaN
4.5095	3.48974	10.0723	NaN
5.28881	3.70463	5.87817	NaN
6.67885	3.78316	6.85012	NaN
5.66194	2.54306	3.9965	NaN
4.83808	3.9773	5.48808	NaN
2.62246	2.60616	5.94588	NaN
3.44328	2.38591	10.8599	NaN
2.50706	3.44206	10.4411	NaN
7.87996	2.89208	6.76252	NaN
4.26044	3.36297	10.8951	NaN
4.84088	4.18441	8.3478	NaN
3.91454	3.78761	9.72672	NaN
4.85846	3.41765	4.08594	NaN
6.43344	2.92854	9.1751	NaN
6.02425	1.77973	7.01372	NaN
5.20822	2.48981	6.5643	NaN
6.58634	3.19771	4.70461	NaN
6.88266	4.06828	6.53723	NaN
5.88311	3.6053	10.548	NaN
2.9978	4.91048	7.09558	NaN
2.75701	4.5765	6.97784	NaN
4.18574	3.69221	5.21931	NaN
6.79573	4.38264	5.76972	NaN
3.25166	2.31842	6.90078	NaN
3.25866	3.75529	4.36347	NaN
5.34467	4.51596	5.59451	NaN
4.15006	2.80846	4.07214	NaN
6.64306	2.68998	5.94201	NaN
3.60829	3.41049	10.5199	NaN
6.24717	3.38674	9.10736	NaN
3.47285	3.99614	3.78777	NaN
3.17584	3.50873	7.965	NaN
8.5948	4.92271	5.48253	NaN
6.81919	3.51962	7.60074	NaN
7.0401	6.67908	6.94785	NaN
8.03295	3.26256	8.51013	NaN
6.73607	2.47306	5.82174	NaN
7.99261	3.0134	5.48632	NaN
4.42373	2.9807	7.01606	NaN
6.93676	4.68597	4.80884	NaN
4.70751	2.19957	9.48177	NaN
7.20394	4.68433	6.2974	NaN
5.09827	4.66616	6.38435	NaN
3.55237	2.91246	5.34516	NaN
6.71225	3.03381	5.36704	NaN
5.13489	4.17473	7.60859	NaN
4.24736	3.0892	4.82883	NaN
4.35216	3.41083	11.4491	NaN
3.84031	5.88704	6.79798	NaN
5.25441	3.31061	11.704	NaN
4.21747	2.44027	6.4116	NaN
2.94302	4.07803	7.52683	NaN
2.28134	3.17458	10.5421	NaN
4.91251	3.28107	6.08738	NaN
4.52118	2.89432	7.64881	NaN
4.5362	3.89587	8.98775	NaN
4.46908	3.46675	5.76971	NaN
6.2092	3.09216	2.66517	NaN
5.9201	3.76847	9.83311	NaN
4.71208	3.34983	2.27552	NaN
5.09264	3.47851	7.61292	NaN
5.99033	4.17177	8.51769	NaN
7.43541	2.52473	5.75486	NaN
2.58621	1.79435	7.51974	NaN
5.29347	4.9806	8.46591	NaN
5.08571	3.7254	5.37685	NaN
6.13929	5.49434	7.93776	NaN
4.9786	2.66853	6.80086	NaN
5.62959	3.46731	4.03977	NaN
4.21583	2.5447	6.12989	NaN
3.25444	3.91806	4.59948	NaN
6.47972	4.0673	9.54923	NaN
4.55388	1.96459	11.1831	NaN
6.70536	2.52264	5.68574	NaN
5.76644	3.44011	6.6916	NaN
3.73655	3.31524	6.04711	NaN
5.28498	5.69493	8.38251	NaN
6.90248	3.8444	5.23221	NaN
6.114	2.56607	5.94977	NaN
2.67508	2.90583	9.90692	NaN
2.97209	2.2956	9.86346	NaN
3.33422	4.29628	10.82	NaN
7.30076	4.11939	7.23751	NaN
3.9288	3.6391	6.15767	NaN
6.15576	3.65128	7.30762	NaN
4.88293	2.00132	5.89947	NaN
3.37089	2.78805	5.84472	NaN
3.93933	2.82793	7.5111	NaN
3.69328	3.61388	5.87908	NaN
2.76015	3.18523	8.53666	NaN
3.73198	4.32101	6.17584	NaN
10.1055	2.43081	5.16749	NaN
3.93764	2.62766	9.84829	NaN
8.53253	2.67093	7.13793	NaN
4.26168	4.54933	8.10326	NaN
8.18287	3.55289	8.74047	NaN
3.54842	5.038	7.16219	NaN
3.66565	2.41441	10.5565	NaN
9.94877	2.3488	11.2412	NaN
4.17554	3.98338	5.4837	NaN
4.79887	3.83224	3.82984	NaN
3.11093	4.16558	6.04553	NaN
3.32669	5.03903	9.851	NaN
4.92185	3.13875	6.93612	NaN
5.02183	4.93403	3.22041	NaN
4.41113	2.84561	4.75755	NaN
5.14758	2.92691	4.55343	NaN
4.08263	3.00168	8.46634	NaN
4.3183	2.99244	5.31242	NaN
4.69344	3.64927	3.31832	NaN
5.9208	2.45332	4.98852	NaN
3.85201	4.63314	8.5022	NaN
4.56819	4.08795	5.45591	NaN
7.54904	2.99422	6.14423	NaN
5.97937	2.00857	8.65059	NaN
3.58361	1.85649	5.37065	NaN
5.268	3.65915	6.06394	NaN
4.24946	4.3239	9.00981	NaN
5.18506	1.85852	5.77309	NaN
9.06584	2.39133	6.77033	NaN
7.31346	2.96219	5.99064	NaN
5.17623	2.33446	9.2069	NaN
2.1423	3.44744	9.05219	NaN
3.73528	0.941017	7.92766	NaN
4.66485	2.97372	6.09933	NaN
4.16444	3.28185	11.6052	NaN
4.87392	4.30223	5.74917	NaN
5.22668	4.31342	7.68688	NaN
5.05916	1.98262	7.12445	NaN
3.88443	2.33574	7.17872	NaN
6.93189	2.69444	14.2773	NaN
5.41372	2.91235	8.7962	NaN
6.08619	2.88048	5.90858	NaN
4.38556	2.89809	5.2213	NaN
4.82457	2.61303	3.09297	NaN
7.54076	2.06764	5.55614	NaN
3.40084	4.33259	6.17197	NaN
3.09944	1.98051	6.15575	NaN
3.1744	3.66182	9.5838	NaN
4.25223	2.83528	7.47766	NaN
3.03068	2.94786	8.63403	NaN
5.19472	3.81927	4.33624	NaN
3.99189	2.47156	10.5247	NaN
9.08736	2.74379	8.52809	NaN
3.95081	1.88025	5.20831	NaN
5.16	4.0735	10.0933	NaN
3.41937	2.53874	4.12494	NaN
4.12137	2.84002	7.59299	NaN
6.79342	4.40748	12.182	NaN
3.7132	2.3128	9.17283	NaN
3.96011	2.69704	11.3104	NaN
5.41152	2.24142	6.8929	NaN
3.41489	3.34693	4.32424	NaN
7.68765	3.90808	4.54118	NaN
5.91549	3.65865	6.28469	NaN
3.23027	1.94555	7.00698	NaN
4.15609	2.56093	6.72749	NaN
4.5207	4.00019	3.17071	NaN
4.57992	2.80227	8.7482	NaN
6.97113	2.21288	8.94019	NaN
3.64667	5.09725	8.60895	NaN
2.55746	2.59914	6.51493	NaN
2.32055	3.11101	5.1349	NaN
2.89952	2.61108	5.26711	NaN
6.02273	3.15741	8.8268	NaN
2.81234	2.67193	6.364	NaN
3.83186	3.42924	8.11059	NaN
2.3052	1.66032	8.75098	NaN
7.84636	3.41468	7.23906	NaN
7.76809	3.41728	5.7374	NaN
2.93892	2.24742	8.18012	NaN
8.09409	4.1679	10.729	NaN
5.57541	2.04926	6.41916	NaN
3.31748	3.34594	5.1085	NaN
2.73803	3.87285	5.76529	NaN
4.51662	2.84722	7.59818	NaN
5.49953	2.5396	9.01694	NaN
4.30699	4.37213	9.88965	NaN
4.12028	2.28306	6.91148	NaN
3.31076	2.19616	10.373	NaN
3.33958	3.56347	10.5564	NaN
3.05118	2.69688	6.94921	NaN
3.30815	5.50878	5.16137	NaN
2.13907	2.8718	9.05139	NaN
2.80945	2.9417	6.33969	NaN
3.37505	2.38611	6.63825	NaN
3.75683	3.75117	9.13161	NaN
3.30944	3.71497	6.56305	NaN
6.15284	3.51696	8.85423	NaN
4.20854	4.14155	7.10976	NaN
1.68588	2.56783	10.3251	NaN
8.40987	2.37953	5.19324	NaN
5.99514	3.7281	7.48883	NaN
5.25058	3.00857	6.1991	NaN
8.15918	3.27072	8.16461	NaN
7.05099	2.5796	4.60706	NaN
4.34572	3.36786	4.11298	NaN
5.26543	4.20432	5.31464	NaN
3.56916	3.66053	7.21221	NaN
5.02246	3.08527	5.84411	NaN
6.67381	4.38822	5.6637	NaN
4.52205	3.56783	8.32584	NaN
3.30603	3.15076	4.55473	NaN
6.55597	3.60626	4.89867	NaN
6.25533	3.07222	5.33803	NaN
3.92938	3.34896	7.24507	NaN
3.60645	4.10922	6.61178	NaN
6.27576	3.05867	10.8048	NaN
5.81066	1.7695	6.95663	NaN
6.18301	3.12506	11.7228	NaN
7.28422	3.73666	7.55275	NaN
6.69679	3.93033	4.41628	NaN
6.9162	3.05849	5.2013	NaN
4.14104	3.4336	8.0589	NaN
6.91733	2.20613	6.67985	NaN
10.0949	2.95651	6.52964	NaN
7.86981	3.27875	5.16663	NaN
7.76038	2.79764	4.6105	NaN
4.13917	3.31293	5.04297	NaN
5.4568	2.78564	5.64787	NaN
4.58596	2.37534	6.41344	NaN
4.31388	5.37337	3.63003	NaN
5.09473	3.00397	7.39964	NaN
6.00832	3.50988	3.62722	NaN
4.2459	3.59587	6.69929	NaN
5.4493	3.28398	8.47183	NaN
4.18636	2.92288	9.14594	NaN
9.13238	1.90489	9.9061	NaN
4.71031	2.67417	11.3562	NaN
5.23461	2.78669	10.2105	NaN
6.51326	3.04712	4.62917	NaN
6.67483	2.72276	5.66909	NaN
6.18862	2.28711	9.78602	NaN
5.84249	3.74398	6.39924	NaN
11.6467	4.37906	6.7555	NaN
4.86146	3.89025	7.40404	NaN
4.98625	3.48653	12.1299	NaN
3.27198	2.68653	10.4149	NaN
4.23148	3.86528	10.1289	NaN
3.78193	3.90976	4.64982	NaN
5.74005	2.39397	4.6272	NaN
4.63062	1.41412	3.80375	NaN
5.49799	2.67006	8.77534	NaN
5.36093	2.3865	8.17758	NaN
3.25937	3.12928	10.4159	NaN
2.83126	3.3965	11.2411	NaN
2.39817	2.85953	12.1602	NaN
6.32031	3.50338	6.97331	NaN
5.44615	2.02715	9.67996	NaN
5.20212	3.9639	11.6066	NaN
4.40381	2.24432	6.30255	NaN
4.08269	2.8142	6.06492	NaN
3.3795	3.16565	8.80899	NaN
2.97653	1.61683	9.43917	NaN
4.36408	4.4802	4.67505	NaN
5.01187	2.27021	6.6152	NaN
6.56423	2.63468	5.51682	NaN
4.9993	3.47212	8.86227	NaN
3.08642	2.29117	9.93339	NaN
6.8881	3.37771	6.13495	NaN
4.65585	2.0849	4.87699	NaN
4.31036	2.99988	8.53681	NaN
7.56854	5.09286	6.82324	NaN
4.59505	3.74517	10.4679	NaN
4.02917	1.66662	8.61881	NaN
6.02392	2.31734	5.24164	NaN
5.1658	2.76612	3.60254	NaN
4.14319	3.16931	5.93175	NaN
3.92958	3.66004	6.95002	NaN
5.56115	1.65506	4.57957	NaN
9.11105	4.19184	4.26173	NaN
2.02072	2.59784	6.6532	NaN
9.27049	3.18394	4.76416	NaN
8.32937	4.76095	6.78863	NaN
9.95925	3.08719	8.81403	NaN
8.85038	2.8088	11.8056	NaN
6.98425	4.07569	7.85154	NaN
10.0612	2.53512	8.83867	NaN
7.65204	3.35587	9.23833	NaN
5.36483	2.11348	8.57016	NaN
6.15708	2.11362	7.94027	NaN
5.2745	5.07751	7.16373	NaN
3.83972	3.43714	5.23763	NaN
4.57862	2.61681	4.97409	NaN
3.1822	3.11933	3.89579	NaN
3.33601	4.39783	4.78848	NaN
6.19253	3.25549	6.5697	NaN
8.22995	3.33666	9.23005	NaN
3.75812	2.74298	7.614	NaN
5.36073	2.8705	7.80168	NaN
3.84316	3.58401	4.07405	NaN
5.02581	4.15961	4.69185	NaN
2.49032	1.3979	7.84848	NaN
7.39226	1.75718	8.38526	NaN
6.63012	5.22387	12.9239	NaN
3.63415	2.36847	5.30369	NaN
4.25406	3.18825	12.2137	NaN
6.93584	3.45679	8.53211	NaN
5.09534	3.8872	3.52321	NaN
7.49031	3.97063	3.54401	NaN
3.86493	4.68984	7.22826	NaN
5.47279	2.75502	7.70902	NaN
2.99994	3.24068	5.01472	NaN
7.45807	4.49969	7.05526	NaN
6.8662	3.35057	8.33937	NaN
3.68653	3.95468	6.92782	NaN
3.65776	3.20085	10.1067	NaN
5.65081	4.08925	8.41433	NaN
5.5403	2.3442	6.20349	NaN
2.57357	2.84592	6.14593	NaN
4.16232	2.78734	6.48856	NaN
4.27884	2.04687	8.82651	NaN
4.04981	5.6664	6.12372	NaN
5.55348	2.79888	3.85367	NaN
5.16828	2.85293	8.40141	NaN
5.55365	4.25292	8.78755	NaN
5.09355	4.36154	6.87268	NaN
3.08867	2.69112	4.36879	NaN
4.42741	2.99122	4.99937	NaN
5.84659	3.04534	12.1999	NaN
6.87336	2.49323	5.95762	NaN
5.88911	3.43724	5.25077	NaN
5.54755	2.46264	8.70531	NaN
5.08456	1.73662	5.88327	NaN
4.0139	2.04998	8.48513	NaN
2.59831	2.46408	4.48279	NaN
6.97659	3.42218	7.07834	NaN
5.23616	2.66647	7.32877	NaN
7.35049	3.91774	7.90171	NaN
4.00061	2.41121	6.23619	NaN
4.9148	2.26762	8.49698	NaN
2.93205	3.68092	9.09762	NaN
6.28307	4.02392	8.06026	NaN
4.71116	2.3332	8.1966	NaN
2.7108	4.10588	4.13247	NaN
4.71052	5.18832	11.0489	NaN
4.49165	2.99668	6.60651	NaN
3.48526	3.53166	7.13199	NaN
3.65198	2.7107	10.8909	NaN
4.55502	2.56872	6.59505	NaN
4.47105	3.22586	7.7072	NaN
5.12352	3.68582	9.14006	NaN
4.24369	3.94015	6.93453	NaN
5.80601	2.29231	5.16873	NaN
4.95884	3.85383	5.22646	NaN
4.82214	2.25754	8.03701	NaN
9.65632	4.19159	5.60893	NaN
9.3905	3.47249	4.59528	NaN
4.99632	3.6446	8.0394	NaN
7.16352	3.5688	4.61995	NaN
7.25632	2.86693	10.3173	NaN
7.942	3.59127	8.37038	NaN
2.17852	2.59637	9.39401	NaN
4.60762	2.19818	6.69457	NaN
6.9399	3.6901	6.64654	NaN
9.05879	2.38571	7.68036	NaN
8.2424	3.60983	4.19691	NaN
2.22733	5.60618	7.23088	NaN
2.87916	3.3613	5.26457	NaN
5.35758	2.68903	9.38639	NaN
4.83577	4.07737	6.13011	NaN
5.34623	2.62002	7.62966	NaN
4.32285	6.64387	4.88073	NaN
3.55142	3.22942	7.28138	NaN
5.78242	4.06269	8.0845	NaN
6.21856	3.3913	11.4433	NaN
5.30824	4.03693	5.09181	NaN
3.09061	3.32978	9.31623	NaN
4.48795	4.25446	11.1726	NaN
5.71281	5.54399	6.34609	NaN
3.32572	4.07938	8.12278	NaN
5.54165	3.04179	6.33681	NaN
5.87376	1.31905	6.72983	NaN
3.71814	3.20659	6.0155	NaN
4.40925	2.47726	10.0228	NaN
6.69763	4.90546	9.32872	NaN
6.78086	3.26249	5.5805	NaN
3.53994	2.93275	8.10228	NaN
2.33395	4.32448	11.0328	NaN
3.4729	1.4589	5.72256	NaN
5.25958	3.34563	8.96533	NaN
4.60001	1.5159	7.79629	NaN
2.75866	2.10091	10.6713	NaN
2.52943	3.01407	4.84913	NaN
4.77207	2.64834	5.06178	NaN
4.75985	3.9256	8.24988	NaN
5.4673	1.83803	4.51085	NaN
5.77841	4.35172	9.57344	NaN
5.23292	1.62451	7.46669	NaN
4.11901	2.6084	10.9879	NaN
3.95681	3.46593	7.85857	NaN
5.78687	2.1334	7.94277	NaN
4.72821	3.47826	7.87821	NaN
9.43617	3.61584	7.61049	NaN
6.53836	4.60649	9.23388	NaN
4.49061	3.03223	6.58396	NaN
4.40368	3.01942	5.62921	NaN
4.34857	3.81683	7.53326	NaN
4.03433	2.34807	5.0137	NaN
3.56416	2.22584	9.18184	NaN
4.98254	3.28126	11.5369	NaN
3.56814	2.33745	4.7842	NaN
3.67677	3.3285	5.03054	NaN
5.38061	2.85537	5.51021	NaN
8.69929	2.46543	6.85851	NaN
4.02829	3.59107	8.53094	NaN
5.21958	2.74428	10.9438	NaN
5.61413	2.85645	8.64458	NaN
1.68771	2.7257	6.50958	NaN
2.8197	1.97277	7.90108	NaN
5.5737	2.66559	7.03166	NaN
8.57458	2.6679	5.21556	NaN
4.50752	3.44131	10.4819	NaN
6.31473	3.84255	11.2761	NaN
7.5167	3.78591	6.92006	NaN
6.61948	3.22312	6.25927	NaN
6.79825	3.42184	7.39094	NaN
2.58977	2.6087	6.64307	NaN
1.59322	3.6102	9.29049	NaN
6.01045	3.71265	6.86604	NaN
6.04119	2.20618	7.41042	NaN
4.1433	2.59745	6.60977	NaN
4.91772	1.34354	4.72491	NaN
5.99209	2.73895	11.0182	NaN
5.30651	3.64691	5.72305	NaN
6.38485	1.36037	7.09161	NaN
6.64724	2.19409	4.64163	NaN
3.25777	3.04895	7.58453	NaN
5.58956	3.17209	5.19889	NaN
3.24475	2.03464	7.75518	NaN
5.05173	2.37893	5.71245	NaN
3.7431	2.78428	5.86599	NaN
4.81328	2.3319	4.63538	NaN
4.11892	1.44823	8.66294	NaN
5.04703	2.17772	7.20203	NaN
3.00138	1.83982	7.70699	NaN
4.9655	3.15546	8.57171	NaN
5.33159	1.30756	5.77427	NaN
3.88139	1.88031	6.69662	NaN
6.40247	2.35573	9.7441	NaN
5.81831	2.35711	9.21925	NaN
4.16241	4.53921	6.89356	NaN
5.35912	4.93213	6.09434	NaN
5.2315	2.86656	3.74967	NaN
7.10481	2.46311	7.51898	NaN
4.54234	2.98389	4.65176	NaN
5.26714	2.92353	6.91779	NaN
5.39923	2.99991	6.15872	NaN
2.97335	2.90772	6.46673	NaN
6.33049	3.60287	10.1014	NaN
7.51378	3.90111	8.10815	NaN
6.30182	2.37108	6.3922	NaN
7.52187	2.05671	6.89085	NaN
2.36078	3.31075	6.09527	NaN
7.98769	4.08252	7.99902	NaN
5.75981	3.69101	10.3979	NaN
5.23904	2.52235	5.88191	NaN
4.2208	3.0406	7.40288	NaN
4.66567	3.17665	6.7056	NaN
4.38854	3.7623	8.01725	NaN
2.81188	2.91585	6.26869	NaN
8.4679	4.81155	8.6334	NaN
7.29263	3.46012	8.08608	NaN
5.44931	3.79251	9.79521	NaN
4.2982	1.73066	8.15338	NaN
6.04893	2.09914	3.7593	NaN
6.5151	2.59076	6.26265	NaN
4.0931	3.76114	6.57681	NaN
3.49051	3.56329	6.4016	NaN
3.66821	3.61467	4.45242	NaN
5.13666	3.05328	8.24804	NaN
5.78795	2.39789	6.55991	NaN
4.46933	3.13277	6.97486	NaN
6.51859	1.48624	6.30451	NaN
5.71489	3.4256	7.98009	NaN
6.6847	3.09011	6.8981	NaN
4.77218	2.86539	6.97914	NaN
4.97164	2.77394	6.98004	NaN
3.81634	2.03254	7.01533	NaN
4.43079	2.28388	8.2008	NaN
2.84633	2.08593	10.311	NaN
3.79289	2.46925	5.69679	NaN
2.75408	3.16339	8.48057	NaN
4.20749	2.55694	4.69694	NaN
6.07036	3.46884	6.19109	NaN
8.86961	1.84991	8.04591	NaN
3.90282	2.04032	7.73665	NaN
4.4039	2.0574	6.00146	NaN
3.76251	1.79356	10.2911	NaN
5.03606	3.54781	3.63098	NaN
4.96885	1.8065	9.88397	NaN
7.99333	2.40878	5.81449	NaN
5.44859	3.20449	6.13238	NaN
4.18177	1.81222	8.4456	NaN
8.73742	2.53098	5.53884	NaN
7.23416	4.08354	10.0664	NaN
3.56894	4.15092	5.15325	NaN
4.78143	1.89716	5.44177	NaN
5.34948	4.71436	7.43883	NaN
6.00771	4.51763	3.70703	NaN
5.5363	2.37074	7.92185	NaN
8.8653	4.16471	9.92135	NaN
5.69468	1.87723	5.78047	NaN
4.49691	2.92096	7.26466	NaN
10.4783	2.76042	5.30318	NaN
7.01135	3.79909	4.25164	NaN
3.3709	3.14807	6.5638	NaN
6.98019	2.81585	5.37591	NaN
6.14739	3.30478	9.31061	NaN
7.48941	1.93437	12.1591	NaN
5.57601	3.15673	5.18004	NaN
5.14969	3.17354	4.51111	NaN
6.24076	1.5543	10.7566	NaN
9.33784	2.52601	8.37112	NaN
5.98548	3.85186	5.20607	NaN
5.74352	1.7225	10.2973	NaN
6.81506	3.34792	7.18913	NaN
8.45237	2.56375	8.752	NaN
9.2936	3.8613	11.5444	NaN
7.64608	3.42163	6.92189	NaN
6.28621	2.42831	6.69902	NaN
4.41744	2.17358	9.25123	NaN
7.6401	3.53909	7.26846	NaN
4.05713	2.19409	10.1368	NaN
3.73444	3.58507	4.66764	NaN
5.8884	2.17732	6.89325	NaN
6.89364	1.73477	5.98145	NaN
3.95534	3.05635	6.95487	NaN
5.62819	3.09969	10.1553	NaN
11.6845	3.39847	8.36757	NaN
9.34954	2.2668	7.07386	NaN
6.25651	3.91725	8.2842	NaN
5.40459	1.01045	7.49829	NaN
6.3728	2.80149	7.99709	NaN
4.97018	3.64908	5.15918	NaN
5.35362	2.82646	4.31594	NaN
8.42395	2.93345	6.90213	NaN
2.986	2.22526	6.19058	NaN
7.99634	3.29496	8.77304	NaN
2.7581	2.63282	9.4863	NaN
6.4222	3.87805	6.81713	NaN
4.15279	3.74376	10.9303	NaN
2.5979	1.17662	8.61195	NaN
2.80124	2.25564	7.2331	NaN
7.54334	3.11139	6.26094	NaN
3.4584	4.14534	7.18469	NaN
4.84672	5.24094	8.38557	NaN
5.93798	1.65765	8.65998	NaN
5.80872	3.93116	9.60176	NaN
8.01118	1.13021	7.39712	NaN
4.93869	2.82247	5.97661	NaN
5.96766	3.1636	9.41731	NaN
3.83584	3.28308	8.06311	NaN
5.79278	4.43052	4.81344	NaN
8.47049	2.57388	6.39348	NaN
6.96069	4.1351	5.42208	NaN
7.55796	4.99139	6.01998	NaN
4.22605	2.4687	7.94623	NaN
7.39269	4.93527	4.59724	NaN
5.78918	4.20674	11.514	NaN
4.2843	2.82898	5.72324	NaN
6.80426	3.08512	9.82376	NaN
5.08399	2.40464	8.18355	NaN
3.53915	1.86282	7.00723	NaN
6.47188	3.46962	5.76556	NaN
3.97695	2.2653	7.67682	NaN
8.68852	3.21593	7.5121	NaN
6.82642	2.74565	7.86851	NaN
4.2572	4.42438	8.11694	NaN
6.71249	2.61021	5.65087	NaN
5.35577	4.4766	9.30453	NaN
3.41114	3.37165	5.52333	NaN
5.26583	1.95454	13.1381	NaN
5.07628	3.58277	7.49355	NaN
8.01961	3.49962	7.23571	NaN
8.30642	3.05397	9.46323	NaN
4.93381	3.07401	10.4926	NaN
6.13681	2.65227	8.04056	NaN
3.80053	1.85321	5.80534	NaN
7.46995	2.61821	10.2968	NaN
3.5424	4.10913	7.8968	NaN
6.18707	1.52983	11.2025	NaN
4.54071	3.63998	5.76805	NaN
2.98368	2.39987	8.75909	NaN
10.4093	2.6628	7.44126	NaN
2.56778	3.19238	6.10922	NaN
8.36228	2.35944	10.801	NaN
12.8728	3.22748	5.0169	NaN
6.60691	2.84877	5.57157	NaN
10.329	1.78142	7.60838	NaN
5.26567	4.33804	6.64954	NaN
6.93086	2.59022	8.92273	NaN
8.19658	4.09086	4.87974	NaN
3.64526	3.98738	5.6715	NaN
7.74809	3.00589	6.33955	NaN
4.42421	3.67086	8.24201	NaN
8.74605	4.51294	4.84581	NaN
6.75864	3.12498	9.35475	NaN
4.23278	4.13355	5.30228	NaN
7.3748	2.11039	6.16534	NaN
5.72977	3.08002	12.2992	NaN
3.60297	3.07159	6.24789	NaN
9.00183	3.19215	9.60225	NaN
7.33531	3.1414	11.2093	NaN
4.92295	2.90388	7.89868	NaN
3.06668	6.54767	8.82913	NaN
4.1208	2.68065	10.0748	NaN
6.42883	2.35626	5.47628	NaN
4.48898	2.03708	7.92413	NaN
4.27335	1.69672	8.41051	NaN
7.06869	2.9064	5.78154	NaN
3.00157	2.84883	9.50646	NaN
2.88996	2.92952	5.243	NaN
2.83095	4.43619	7.2328	NaN
5.20437	4.44498	7.47417	NaN
4.98273	2.4887	4.57463	NaN
2.83414	3.30173	8.03683	NaN
4.10858	4.73503	8.40066	NaN
4.59369	3.7327	4.29062	NaN
6.15217	4.56065	4.94058	NaN
9.25928	4.54503	10.7992	NaN
7.7733	1.51516	6.10943	NaN
6.7646	4.84573	11.0853	NaN
4.90233	2.69059	8.53132	NaN
5.14512	4.05965	7.29131	NaN
7.38736	3.35317	10.8468	NaN
6.35352	3.25682	5.61013	NaN
6.31405	4.60066	5.46971	NaN
7.77716	2.97295	3.158	NaN
3.85899	4.05794	6.38752	NaN
4.41286	3.3683	6.89164	NaN
4.13485	3.76455	6.50886	NaN
2.99417	3.00142	4.54258	NaN
4.11551	2.8788	4.15145	NaN
4.06494	2.932	5.52245	NaN
7.357	3.51404	6.66145	NaN
4.26566	2.8803	6.53546	NaN
4.24232	3.02742	7.20968	NaN
4.86934	2.25923	5.59982	NaN
6.97617	3.3963	8.7728	NaN
7.48062	2.50242	8.08376	NaN
2.44547	5.72702	7.77374	NaN
4.78956	2.75506	6.17389	NaN
8.31071	5.09096	13.7408	NaN
3.94748	3.63273	7.05041	NaN
5.09381	2.81657	5.99911	NaN
3.84565	2.87467	5.93051	NaN
4.24699	2.25889	4.65906	NaN
5.46465	3.05839	4.96125	NaN
6.24315	3.11297	4.23739	NaN
6.32882	4.47525	5.25143	NaN
9.11836	2.85373	9.66134	NaN
5.55615	2.65171	12.6173	NaN
6.34696	2.03843	7.16322	NaN
5.43803	3.10509	2.89016	NaN
4.36618	4.26719	6.40757	NaN
7.20206	2.06647	5.85484	NaN
3.63568	3.06068	6.91277	NaN
5.09501	4.06115	7.01474	NaN
10.1916	3.43033	6.27286	NaN
7.19165	4.24216	5.44498	NaN
3.4376	2.41643	5.07969	NaN
2.65243	3.08204	8.11185	NaN
11.0693	3.98171	4.75346	NaN
7.04451	3.79885	10.5587	NaN
4.62755	3.51528	7.86458	NaN
4.26085	2.99712	5.98774	NaN
2.96696	3.52904	8.4295	NaN
3.83283	3.15187	7.28966	NaN
7.00284	0.865423	6.63947	NaN
3.75917	4.18211	4.31995	NaN
10.033	2.9572	4.06291	NaN
3.08259	3.32661	7.06945	NaN
4.71352	3.5526	13.3265	NaN
8.13429	4.07342	4.76172	NaN
4.82852	2.21052	6.72637	NaN
5.34294	4.57088	6.47979	NaN
4.22631	3.26738	8.69127	NaN
5.39768	2.7456	5.1227	NaN
3.47582	2.41798	6.1451	NaN
6.73769	2.58468	8.14216	NaN
7.15745	2.64135	6.03187	NaN
9.01274	3.3656	5.46027	NaN
7.80323	2.90826	13.4233	NaN
4.78029	4.93693	5.60369	NaN
7.49548	3.7246	5.16104	NaN
6.55536	3.41364	4.79497	NaN
7.43834	2.72491	4.95939	NaN
8.83648	2.64047	8.32662	NaN
4.53439	2.7465	4.89775	NaN
8.16918	2.45521	8.04048	NaN
7.74994	3.28217	6.84106	NaN
8.78503	3.76843	9.87491	NaN
4.23742	3.5421	7.39028	NaN
5.63331	2.54281	6.42369	NaN
10.0759	4.86655	5.3714	NaN
7.04617	2.25152	7.96092	NaN
7.65459	5.07859	10.084	NaN
3.41077	2.16009	6.16901	NaN
3.15273	3.67893	7.49632	NaN
4.82147	3.15156	10.5032	NaN
3.44478	2.81633	4.13691	NaN
2.14958	2.51106	5.69809	NaN
3.04267	2.63345	9.2369	NaN
4.18975	4.30437	5.74057	NaN
4.66646	3.10972	8.16754	NaN
5.5295	2.7371	11.1018	NaN
6.00554	2.64205	10.7338	NaN
4.03428	3.75679	8.44138	NaN
2.69895	3.72832	10.8876	NaN
4.88875	2.29543	4.82067	NaN
5.72699	3.73586	6.71639	NaN
4.34081	1.7206	6.47613	NaN
6.6917	1.66659	7.87984	NaN
3.95527	5.2653	4.99889	NaN
5.6259	2.47047	5.09167	NaN
2.36373	3.14321	5.1955	NaN
8.48216	2.85052	13.6993	NaN
5.75266	1.48067	6.51039	NaN
7.43857	2.0997	5.31288	NaN
4.28193	3.10348	4.99782	NaN
6.48541	2.34617	7.8544	NaN
4.29914	2.17318	5.51645	NaN
5.04309	2.55771	10.652	NaN
7.18578	2.9033	8.7344	NaN
4.99863	4.56889	6.89223	NaN
6.29008	3.94683	8.94486	NaN
5.40349	2.9577	4.88309	NaN
7.38513	2.18905	6.99877	NaN
4.15901	2.89968	8.42279	NaN
3.39446	3.07307	9.22535	NaN
4.38602	2.93594	8.04739	NaN
6.49148	1.91018	7.36304	NaN
4.53911	3.77396	3.79641	NaN
3.61576	3.11948	7.73939	NaN
6.17567	2.97865	11.6531	NaN
3.66838	2.32913	2.71021	NaN
4.08476	4.12143	5.01991	NaN
8.52202	3.89958	9.35231	NaN
5.20125	3.26891	6.66775	NaN
8.13283	2.47081	6.70278	NaN
3.58225	4.58411	8.24321	NaN
4.93385	3.77732	4.67726	NaN
4.84946	2.03419	7.47372	NaN
6.44506	2.11337	5.74245	NaN
5.29493	3.56584	5.57128	NaN
4.77703	2.87527	6.18326	NaN
4.1147	2.41	10.4547	NaN
7.97218	3.44325	6.12119	NaN
2.56903	2.63218	9.7153	NaN
9.11091	3.08344	7.31092	NaN
7.37688	1.64523	4.53712	NaN
8.26929	2.76161	9.24653	NaN
3.20707	3.30275	11.8289	NaN
6.67958	2.43753	7.72168	NaN
4.88135	3.115	6.38018	NaN
7.72644	2.62829	8.52918	NaN
[truncated: 8,404 more rows]

## Sheet: Fig_4_A_Data
alpha-actin
Concentration Mg2+ (mM)	5	10	15	20	25	30	35	40
nB	2.76693	2.38955	2.13043	2.70428	1.57458	67.4401	71.9241	69.8517
STD	0.714995	0.713962	1.04497	2.5183	0.750741	42.6747	48.9726	31.4467
beta-actin
Concentration Mg2+ (mM)	5	10	15	20	25	30	35
nB	1.47408	1.45694	1.42221	1.41279	156.806	136.821	141.962
STD	0.108758	0.163641	0.0946169	0.108884	56.9559	86.085	60.0845
gamma-actin
Concentration Mg2+ (mM)	5	10	15	20	25	30	35	40
nB	1.6306	1.38348	1.76561	1.32857	1.59476	1.37161	0.921698	89.8074
STD	0.13551	0.0957749	0.11331	0.140883	0.104504	0.0548541	0.0638336	22.4606

## Sheet: Fig_4_C_Data
alpha-actin,,,,
Concentration Ca2+ (mM) , 2.0000 , 5.0000 , 10.0000 , 15.0000 , 20.0000
G0, 1.0000 , 1.0136 , 1.5770 , 1.9919 , 2.1668
STD, 0.1307 , 0.0996 , 0.1441 , 0.2488 , 0.1178
,,,,
beta-actin,,,,
Concentration Ca2+ (mM) , 5.0000 , 10.0000 , 15.0000 , 20.0000
G0, 1.0000, 1.1842 , 1.0936 , 0.1156
STD, 0.0076 , 0.0587 , 0.0616 , 0.0348
,,,,
gamma-actin,,,,
Concentration Ca2+ (mM) , 5.0000 ,10.0000 , 15.0000 , 20.0000
G0, 1.0000 , 4.0423 , 4.6978 , 6.3339
STD, 0.3165 , 0.3586 , 1.0028 , 0.2168

## Sheet: Fig_4_D_Data
alpha-actin,,,,
Concentration Ca2+ (mM) , 0 , 0.5000 , 1.0000 , 5.0000
G0, 1.0000 , 0.1268 , 1.7206 , 0.9100
STD, 0.1751 , 0.0172 , 0.4941 , 0.0541
,,,,
beta-actin,,,,
Concentration Ca2+ (mM) , 0 , 0.5000 , 1.0000 , 5.0000
G0, 1.0000 , 0.0543 , 1.3039 , 1.5177
STD, 0.1948 , 0.0194 , 0.3649 , 0.9993
,,,,
gamma-actin,,,,
Concentration Ca2+ (mM) , 0 , 0.5000 , 1.0000 , 5.0000
G0, 1.0000 , 0.2241 , 1.8759 , 4.2800
STD, 0.0899 , 0.1435 , 0.5808 , 1.6444

[truncated: 18 more sheets: Fig_5_A_Data, Fig_5_B_Data, Fig_5_C_Data, SupFig_1_Data, SupFig_3_Data, SupFig_4_B_Data, SupFig_4_C_Data, SupFig_5_Data, SupFig_6_Data, SupFig_7_Data, SupFig_8_Data, SupFig_9_Data, SupFig_10_A_Data, SupFig_10_B_Data, SupFig_10_C_Data, SupFig_14_A_Data, SupFig_14_B_Data, SupFig_15_Data]
